# Supplementary material for: 2,4-Diamino-6-methyl-1,3,5-triazin-1-ium nitrate
Source: Acta Crystallogr Sect E Struct Rep Online. 2009 Feb 11;65(Pt 3):o494. doi: 10.1107/S1600536809003900 (PMC2968528; doi:10.1107/S1600536809003900)
Supplement: Supplementary file 2 [file e-65-0o494-Isup2.hkl]

# 
# h,k,l, Fc-squared, Fo-squared, sigma(Fo-squared) and status flag 
# 
data_I
_shelx_title ' 281230D_0m in P2(1)/n' 
_shelx_refln_list_code          4 
_shelx_F_calc_maximum      243.10 
_exptl_crystal_F_000       392.00 
_reflns_d_resolution_high  0.7570 
 
loop_ 
 _symmetry_equiv_pos_as_xyz 
 'x, y, z' 
 '-x+1/2, y+1/2, -z+1/2' 
 '-x, -y, -z' 
 'x-1/2, -y-1/2, z-1/2' 
 
_cell_length_a     7.6670 
_cell_length_b    10.3380 
_cell_length_c     9.9770 
_cell_angle_alpha  90.000 
_cell_angle_beta   93.384 
_cell_angle_gamma  90.000 
 
_shelx_F_squared_multiplier     1.000 
 
loop_ 
 _refln_index_h 
 _refln_index_k 
 _refln_index_l 
 _refln_F_squared_calc 
 _refln_F_squared_meas 
 _refln_F_squared_sigma 
 _refln_observed_status 
   2   0   0      637.40      584.06    104.01 o 
   4   0   0      128.73      142.56     12.67 o 
   6   0   0      197.24      195.63     13.95 o 
   8   0   0       74.77       83.49      8.89 o 
  10   0   0       32.16       42.46      8.89 o 
   1   1   0      900.61      938.40     32.89 o 
   2   1   0      446.64      463.83     15.72 o 
   3   1   0     1643.15     1759.55     74.38 o 
   4   1   0      202.81      204.78      9.69 o 
   5   1   0        0.07        0.00      0.50 o 
   6   1   0      255.97      233.44     27.53 o 
   7   1   0      471.99      512.30     13.64 o 
   8   1   0        1.85        1.80      1.88 o 
   9   1   0       26.03       29.05      4.91 o 
  10   1   0        2.23        3.59      3.24 o 
   0   2   0      692.68        0.09      0.38 o 
   1   2   0        0.39        0.31      0.43 o 
   2   2   0     1131.61     1150.20     27.16 o 
   3   2   0      216.75      257.65     10.02 o 
   4   2   0       17.91       15.16      1.27 o 
   5   2   0       59.12       54.50      4.20 o 
   6   2   0      392.94      419.98     17.75 o 
   7   2   0        9.34        9.06      2.08 o 
   8   2   0       23.62       24.48      4.54 o 
   9   2   0        3.47        1.85      2.29 o 
  10   2   0        0.94        0.00      3.50 o 
   1   3   0       55.60       66.66      3.34 o 
   2   3   0       80.12       91.01      2.45 o 
   3   3   0       74.29      102.32      2.30 o 
   4   3   0        0.78        0.63      0.52 o 
   5   3   0      150.48      161.27     10.93 o 
   6   3   0        0.18        0.00      1.05 o 
   7   3   0       26.82       29.32      3.28 o 
   8   3   0      321.12      306.81     11.75 o 
   9   3   0        2.22        5.67      3.69 o 
   0   4   0       78.44        0.00      0.47 o 
   1   4   0      302.04      304.41     12.09 o 
   2   4   0       76.48       70.36      2.40 o 
   3   4   0       53.85       66.50      3.77 o 
   4   4   0       72.56       80.98      4.15 o 
   5   4   0       33.77       35.31      2.50 o 
   6   4   0        3.91        4.78      1.59 o 
   7   4   0       50.59       48.01      3.97 o 
   8   4   0        0.11        0.96      2.04 o 
   9   4   0        4.13        4.54      3.88 o 
   1   5   0       16.26       16.69      3.40 o 
   2   5   0      235.99      241.09      6.20 o 
   3   5   0        1.66        2.52      0.87 o 
   4   5   0      159.90      154.25      9.56 o 
   5   5   0       75.61       77.24      3.53 o 
   6   5   0      115.36      127.41      7.14 o 
   7   5   0       19.92       16.25      3.71 o 
   8   5   0        1.02        1.18      2.12 o 
   9   5   0       25.90       26.10      7.28 o 
   0   6   0     2832.94        0.00      0.66 o 
   1   6   0      120.72      151.77      7.47 o 
   2   6   0        6.04        9.61      1.35 o 
   3   6   0       44.26       44.45      2.49 o 
   4   6   0        4.10        1.93      1.06 o 
   5   6   0      334.51      336.29     21.70 o 
   6   6   0        4.55        3.57      2.20 o 
   7   6   0        2.69        0.11      2.04 o 
   8   6   0        7.79        5.19      3.12 o 
   9   6   0        4.76        0.00      3.78 o 
   1   7   0       11.36       13.17      2.09 o 
   2   7   0      507.58      486.72      7.69 o 
   3   7   0       47.84       42.57      2.69 o 
   4   7   0       34.25       31.58      5.82 o 
   5   7   0       56.52       57.75      4.21 o 
   6   7   0       10.59        7.40      3.50 o 
   7   7   0       11.65       10.07      5.11 o 
   8   7   0        0.06        1.83      2.74 o 
   0   8   0        0.96        0.85      1.32 o 
   1   8   0       99.53      121.34      5.41 o 
   2   8   0      123.65      124.47      4.28 o 
   3   8   0      187.83      183.98      6.47 o 
   4   8   0        2.24        1.09      1.25 o 
   5   8   0       12.73        9.15      2.99 o 
   6   8   0       68.09       71.00      6.58 o 
   7   8   0        4.03        1.40      2.55 o 
   8   8   0        3.37        2.34      3.32 o 
   1   9   0       95.99       92.55      3.93 o 
   2   9   0      297.55      274.69      7.99 o 
   3   9   0       82.47       86.53      4.85 o 
   4   9   0        5.93        5.39      2.41 o 
   5   9   0       92.43      101.88     13.90 o 
   6   9   0       25.74       22.39      6.43 o 
   7   9   0        0.18        1.85      2.88 o 
   0  10   0      139.02      164.81     11.44 o 
   1  10   0        1.94        2.49      1.58 o 
   2  10   0       24.65       26.34      3.24 o 
   3  10   0      154.85      144.73      8.27 o 
   4  10   0       45.84       52.45      5.84 o 
   5  10   0        0.18        0.04      2.14 o 
   6  10   0        7.46        8.03      3.72 o 
   1  11   0       54.03       49.55      5.28 o 
   2  11   0       78.65       84.63      9.55 o 
   3  11   0        0.09        0.36      1.88 o 
   4  11   0       12.34       16.80      3.84 o 
   5  11   0       11.01        7.38      3.49 o 
   1  12   0        0.02        1.51      2.93 o 
   2  12   0        1.88        3.50      3.78 o 
   3  12   0        0.93        0.38      3.31 o 
   4  12   0        5.53        4.73      4.63 o 
   2  13   0        2.53        2.65      3.88 o 
   3  13   0        0.11        0.00      3.78 o 
  -9   0   1        1.69        3.03      3.31 o 
  -7   0   1       61.50       67.80      7.47 o 
  -5   0   1       10.22       10.82      1.87 o 
  -3   0   1      716.13      658.38     64.11 o 
  -1   0   1       23.42       16.68      1.10 o 
   1   0   1     6833.90     6902.76    358.52 o 
   3   0   1       10.06       14.96      3.17 o 
   5   0   1      110.49       97.22      9.36 o 
   7   0   1      374.62      378.04     16.55 o 
   9   0   1       13.25       14.18      5.48 o 
 -10   1   1        3.96        4.70      3.26 o 
  -9   1   1        0.06        0.00      2.03 o 
  -8   1   1       21.67       23.82      4.18 o 
  -7   1   1       38.56       42.53      6.62 o 
  -6   1   1      292.86      286.27     15.12 o 
  -5   1   1      223.14      216.90      7.85 o 
  -4   1   1       43.74       40.88      6.16 o 
  -3   1   1        1.23        0.36      0.36 o 
  -2   1   1     2632.58     2643.54     57.66 o 
  -1   1   1     1127.84     1070.76     32.58 o 
   0   1   1      130.02      124.76      7.26 o 
   1   1   1     1667.12     1726.83    126.38 o 
   2   1   1      605.95      508.84     33.07 o 
   3   1   1     2040.73     2106.36     77.37 o 
   4   1   1     1175.68     1307.83     45.39 o 
   5   1   1      204.72      192.69      6.61 o 
   6   1   1       77.75       74.93      3.92 o 
   7   1   1      408.99      245.44    153.77 o 
   8   1   1       15.01       17.11      3.69 o 
   9   1   1        8.64       10.40      3.35 o 
  10   1   1        2.59        0.00      4.16 o 
 -10   2   1        1.59        0.85      3.97 o 
  -9   2   1        4.01        7.07      2.83 o 
  -8   2   1        0.03        0.14      1.67 o 
  -7   2   1        6.91        6.78      2.34 o 
  -6   2   1      395.70      357.50     21.58 o 
  -5   2   1      156.44      160.38      9.43 o 
  -4   2   1      157.65      170.15      5.18 o 
  -3   2   1      434.10      435.92     10.89 o 
  -2   2   1     1501.15     1476.67     31.88 o 
  -1   2   1       72.11       62.64      2.69 o 
   0   2   1     3825.82     4065.74    173.66 o 
   1   2   1       82.35       73.04     21.11 o 
   2   2   1      544.02      585.70     14.44 o 
   3   2   1      299.05      287.43     13.48 o 
   4   2   1      238.09      252.16      7.03 o 
   5   2   1       30.75       30.14      2.01 o 
   6   2   1      104.26      102.85      4.67 o 
   7   2   1       92.63       87.71      4.69 o 
   8   2   1       54.10       59.05      5.77 o 
   9   2   1        0.00        0.00      2.84 o 
  -9   3   1       14.74       14.13      3.87 o 
  -8   3   1        0.02        0.92      1.75 o 
  -7   3   1      476.21      447.40     24.75 o 
  -6   3   1       35.72       33.32      3.09 o 
  -5   3   1      250.80      264.01     10.67 o 
  -4   3   1      811.49      911.94     30.16 o 
  -3   3   1     1913.04     2125.65     47.71 o 
  -2   3   1      124.68      136.19      3.51 o 
  -1   3   1     2306.41     2111.97     39.76 o 
   0   3   1      247.27      252.81      9.06 o 
   1   3   1       59.47       43.27      1.68 o 
   2   3   1      589.29      652.78     16.67 o 
   3   3   1       22.34       24.27      1.76 o 
   4   3   1       71.77       86.34      5.38 o 
   5   3   1       26.12       29.10      2.63 o 
   6   3   1      118.87      119.15      8.49 o 
   7   3   1       52.46       52.54      4.76 o 
   8   3   1       40.02       27.83      4.43 o 
   9   3   1        0.12        0.76      3.31 o 
  -9   4   1       15.95       22.13      6.52 o 
  -8   4   1        4.65        2.46      2.06 o 
  -7   4   1        6.90        5.86      2.02 o 
  -6   4   1        9.05        7.52      1.68 o 
  -5   4   1       10.39       12.28      1.75 o 
  -4   4   1     1159.89     1236.03     41.67 o 
  -3   4   1      337.99      386.74      7.56 o 
  -2   4   1      345.95      382.98      6.94 o 
  -1   4   1     1663.63     1128.66    423.72 o 
   0   4   1     1285.61     1390.29     46.54 o 
   1   4   1       96.34      150.53      5.48 o 
   2   4   1     1211.36     1305.87     45.08 o 
   3   4   1      760.04      807.83     25.69 o 
   4   4   1       84.23       92.03      3.37 o 
   5   4   1       46.06       41.17      3.11 o 
   6   4   1        0.12        0.00      1.10 o 
   7   4   1       49.58       47.09      5.11 o 
   8   4   1        3.41        4.18      2.56 o 
   9   4   1        2.52        2.36      3.50 o 
  -9   5   1       12.93       12.20      5.39 o 
  -8   5   1        4.27        2.68      2.57 o 
  -7   5   1       10.67       11.04      2.59 o 
  -6   5   1        2.17        0.70      1.18 o 
  -5   5   1        7.40        8.99      1.66 o 
  -4   5   1        4.34        2.92      1.19 o 
  -3   5   1       15.14       17.22      1.87 o 
  -2   5   1      147.63      141.23      3.34 o 
  -1   5   1       33.15       12.50      6.11 o 
   0   5   1      339.89      434.60     16.42 o 
   1   5   1        1.96        1.52      0.73 o 
   2   5   1      233.36      215.95      6.15 o 
   3   5   1       96.19      105.58      4.68 o 
   4   5   1       63.61       84.20      5.75 o 
   5   5   1       46.98       45.48      2.81 o 
   6   5   1       31.88       22.34      3.80 o 
   7   5   1       96.48       90.87      6.69 o 
   8   5   1        4.26        4.64      2.70 o 
   9   5   1       38.23       47.18      9.17 o 
  -8   6   1        0.44        0.00      2.20 o 
  -7   6   1        5.46        6.49      2.24 o 
  -6   6   1       68.79       65.47      6.48 o 
  -5   6   1       26.77       32.71      2.74 o 
  -4   6   1       90.45       96.57      3.85 o 
  -3   6   1      228.48      260.26      6.38 o 
  -2   6   1      132.16      166.52      4.23 o 
  -1   6   1       87.84       68.28     18.40 o 
   0   6   1      527.77      594.18     19.55 o 
   1   6   1      763.27      849.17     25.22 o 
   2   6   1        9.51       13.74      2.02 o 
   3   6   1       12.35       18.68      1.71 o 
   4   6   1        7.11        8.35      1.80 o 
   5   6   1       14.72       15.98      3.39 o 
   6   6   1       25.59       17.55      3.81 o 
   7   6   1       24.48       26.65      4.65 o 
   8   6   1        8.09        6.46      3.27 o 
   9   6   1       17.23       12.10      6.05 o 
  -8   7   1        9.81       11.44      4.01 o 
  -7   7   1        6.13        7.23      3.17 o 
  -6   7   1      365.77      344.61     15.48 o 
  -5   7   1      543.66      597.78     32.91 o 
  -4   7   1       12.48        9.90      1.75 o 
  -3   7   1       75.86       88.04      3.64 o 
  -2   7   1       31.55       32.30      2.16 o 
  -1   7   1       42.04       31.33      2.12 o 
   0   7   1        0.24        0.14      0.85 o 
   1   7   1        7.44        8.29      1.53 o 
   2   7   1       10.80       12.03      1.54 o 
   3   7   1      344.82      341.62      8.38 o 
   4   7   1      806.50      795.27     38.72 o 
   5   7   1      125.80      145.27      8.08 o 
   6   7   1       65.48       53.10      7.99 o 
   7   7   1       23.68       25.22      4.73 o 
   8   7   1        6.90        5.09      4.35 o 
  -8   8   1        8.71        5.43      3.63 o 
  -7   8   1        1.07        0.97      2.53 o 
  -6   8   1        0.04        0.00      2.55 o 
  -5   8   1       36.11       40.57      3.87 o 
  -4   8   1       70.21       84.89      4.81 o 
  -3   8   1      359.58      371.73     10.05 o 
  -2   8   1      333.32      351.51     11.49 o 
  -1   8   1       12.17        9.80      1.53 o 
   0   8   1        5.41        8.09      1.63 o 
   1   8   1      400.19      394.54     20.76 o 
   2   8   1      276.21      302.37      9.27 o 
   3   8   1       94.55       90.59      4.63 o 
   4   8   1       78.83       70.13      5.78 o 
   5   8   1        7.82        9.37      3.12 o 
   6   8   1       16.64       18.08      4.17 o 
   7   8   1        0.08        2.55      2.67 o 
   8   8   1        0.03        0.00      4.07 o 
  -7   9   1        0.00        0.00      2.65 o 
  -6   9   1        4.60        4.99      2.92 o 
  -5   9   1       11.01       10.01      3.47 o 
  -4   9   1      124.39      129.18      6.12 o 
  -3   9   1       46.77       49.13      3.99 o 
  -2   9   1       38.55       52.00      3.26 o 
  -1   9   1        0.05        0.00      0.86 o 
   0   9   1       37.18       39.15      5.77 o 
   1   9   1      685.22      719.33     37.07 o 
   2   9   1       32.84       28.11      3.03 o 
   3   9   1        9.37       11.24      2.96 o 
   4   9   1       56.76       65.17      6.13 o 
   5   9   1        3.71        6.11      2.65 o 
   6   9   1        7.86        3.75      3.88 o 
   7   9   1        2.16        2.85      3.16 o 
  -6  10   1        5.36        5.27      3.21 o 
  -5  10   1       14.77       14.36      3.85 o 
  -4  10   1       41.60       44.69      5.42 o 
  -3  10   1       28.55       30.91      3.56 o 
  -2  10   1       53.23       53.47      5.40 o 
  -1  10   1       12.61       13.11      3.07 o 
   0  10   1       34.97       37.89      4.27 o 
   1  10   1       86.19       70.22      4.41 o 
   2  10   1      166.83      202.48      9.69 o 
   3  10   1       62.08       71.48      6.08 o 
   4  10   1        5.11        5.42      2.74 o 
   5  10   1        3.97        7.72      3.69 o 
   6  10   1        0.58        0.00      2.54 o 
  -5  11   1        1.39        0.86      2.57 o 
  -4  11   1        3.14        2.74      3.31 o 
  -3  11   1       25.52       18.64      4.08 o 
  -2  11   1       31.38       29.60      4.60 o 
  -1  11   1       11.28        9.43      3.13 o 
   1  11   1       39.11       38.69      4.81 o 
   2  11   1       34.43       27.52      4.59 o 
   3  11   1        2.44        1.10      2.11 o 
   4  11   1       12.11       11.81      3.69 o 
   5  11   1       39.30       40.12      6.05 o 
  -4  12   1        4.75        1.99      4.07 o 
  -3  12   1        5.33        7.94      4.63 o 
  -2  12   1        0.75        5.09      2.67 o 
  -1  12   1        0.03        0.30      2.15 o 
   1  12   1        3.75        5.30      3.69 o 
   2  12   1        5.45        2.74      3.78 o 
   3  12   1        4.51        5.75      3.40 o 
   4  12   1       17.02       12.59      4.21 o 
  -3  13   1        9.55       10.02      5.86 o 
  -2  13   1        0.00        0.38      3.50 o 
  -1  13   1       14.48       15.68      4.21 o 
   0  13   1        0.34        0.00      3.03 o 
   2  13   1        7.86        2.17      4.07 o 
 -10   0   2        2.78        2.65      4.35 o 
  -8   0   2       61.45       69.03      8.23 o 
  -6   0   2       56.23       69.69      6.90 o 
  -4   0   2      134.04      123.31     12.62 o 
  -2   0   2     2491.13     2497.27     26.19 o 
   0   0   2        0.73        1.03      0.96 o 
   2   0   2      932.74      930.61     32.53 o 
   4   0   2       89.28       93.78      4.49 o 
   6   0   2       15.29       12.52      3.64 o 
   8   0   2        2.82        5.01      3.88 o 
 -10   1   2        6.56        5.52      3.43 o 
  -9   1   2        3.42        3.50      2.57 o 
  -8   1   2      249.01      254.55     14.99 o 
  -7   1   2       48.11       49.84      4.88 o 
  -6   1   2       53.49       54.04      3.34 o 
  -5   1   2      412.10      429.46     15.70 o 
  -4   1   2      780.09      773.80     32.23 o 
  -3   1   2      105.02       97.48      3.31 o 
  -2   1   2      929.91     1034.64     15.76 o 
  -1   1   2      142.92      143.01      3.00 o 
   0   1   2     1659.40     1507.72     69.42 o 
   1   1   2     2454.43     2339.56     25.85 o 
   2   1   2       26.92       21.04      1.22 o 
   3   1   2        9.25        9.62      1.04 o 
   4   1   2      502.31      348.55    135.42 o 
   5   1   2      281.28      300.89      8.33 o 
   6   1   2       34.25       36.54      2.53 o 
   7   1   2       47.58       40.72      3.54 o 
   8   1   2        1.39        1.06      1.98 o 
   9   1   2        2.08        3.21      3.59 o 
  -9   2   2       15.65       15.50      3.92 o 
  -8   2   2       34.20       26.31      4.37 o 
  -7   2   2       54.46       58.49      5.18 o 
  -6   2   2       43.47       31.08     11.33 o 
  -5   2   2       67.75       73.06      5.36 o 
  -4   2   2       76.23       83.83      3.52 o 
  -3   2   2      746.89      754.83     18.83 o 
  -2   2   2      308.21      307.38      5.16 o 
  -1   2   2     3944.75     3599.64    194.65 o 
   0   2   2      220.20      224.89      6.36 o 
   1   2   2     2804.69     2784.00     67.37 o 
   2   2   2      260.06      254.81      5.74 o 
   3   2   2      394.29      363.48     52.42 o 
   4   2   2      137.99      133.50      3.52 o 
   5   2   2      673.06      626.87     20.30 o 
   6   2   2        0.45        0.82      1.24 o 
   7   2   2        0.33        0.14      1.24 o 
   8   2   2        9.74       13.14      4.73 o 
   9   2   2        1.59        2.84      3.40 o 
  -9   3   2       19.23       11.59      3.47 o 
  -8   3   2       19.33       21.87      5.82 o 
  -7   3   2       34.55       36.94      3.63 o 
  -6   3   2        0.97        1.17      1.07 o 
  -5   3   2       39.34       41.96      2.66 o 
  -4   3   2       23.84       23.36      2.16 o 
  -3   3   2      164.98      159.61      4.44 o 
  -2   3   2       17.03       21.40      1.65 o 
  -1   3   2      124.76      116.80      3.40 o 
   0   3   2     1600.41     1587.15     89.03 o 
   1   3   2      256.41      262.51     10.24 o 
   2   3   2     2733.84     2624.82    473.85 o 
   3   3   2      601.99      732.24     23.99 o 
   4   3   2      656.67      693.41     31.59 o 
   5   3   2       23.66       23.29      1.94 o 
   6   3   2      800.00      778.48     42.21 o 
   7   3   2        0.90        1.13      1.74 o 
   8   3   2       25.74       24.69      4.35 o 
   9   3   2        0.25        0.19      3.03 o 
  -9   4   2        2.23        1.33      2.31 o 
  -8   4   2       18.80       20.96      4.12 o 
  -7   4   2        0.55        0.00      1.31 o 
  -6   4   2       15.55       15.73      2.18 o 
  -5   4   2       10.68       11.77      1.77 o 
  -4   4   2      349.72      366.33     11.88 o 
  -3   4   2      708.72      726.14      9.80 o 
  -2   4   2        7.81       15.60      1.16 o 
  -1   4   2      526.43      511.01     15.29 o 
   0   4   2     1442.89     1666.50     79.19 o 
   1   4   2      536.87      557.25      9.52 o 
   2   4   2      193.55      252.24     10.77 o 
   3   4   2     1958.21     2216.01     63.56 o 
   4   4   2       83.48       88.74      2.64 o 
   5   4   2        0.02        0.24      1.20 o 
   6   4   2        8.61        3.96      2.06 o 
   7   4   2        1.14        0.10      1.73 o 
   8   4   2       19.21       17.63      3.94 o 
   9   4   2        0.00        1.99      3.69 o 
  -9   5   2        3.80        1.61      4.26 o 
  -8   5   2       48.58       48.77      5.29 o 
  -7   5   2       17.84       15.01      2.48 o 
  -6   5   2       13.55       14.25      2.16 o 
  -5   5   2       55.19       61.48      4.57 o 
  -4   5   2       38.36       38.08      2.80 o 
  -3   5   2      227.17      228.42      5.84 o 
  -2   5   2       21.05       22.49      1.52 o 
  -1   5   2      221.28      245.42      8.42 o 
   0   5   2      138.66      129.99      6.79 o 
   1   5   2      155.30      161.41      3.80 o 
   2   5   2      168.87      193.28      4.90 o 
   3   5   2       16.04       16.02      1.40 o 
   4   5   2       17.72       19.52      3.10 o 
   5   5   2       15.63       13.53      2.93 o 
   6   5   2       23.78       26.99      4.10 o 
   7   5   2        9.54       10.66      3.27 o 
   8   5   2       27.23       26.47      4.87 o 
   9   5   2       10.76        7.40      3.69 o 
  -8   6   2        4.84        6.06      3.10 o 
  -7   6   2       12.46       12.75      2.43 o 
  -6   6   2        3.68        5.78      1.72 o 
  -5   6   2        0.27        0.00      1.04 o 
  -4   6   2        3.11        2.36      1.25 o 
  -3   6   2        1.50        1.19      0.93 o 
  -2   6   2      414.83      428.97     11.09 o 
  -1   6   2      427.47      473.58     14.63 o 
   0   6   2       39.54       51.56      2.61 o 
   1   6   2       84.07      116.48      5.08 o 
   2   6   2      161.17      174.82      5.04 o 
   3   6   2      130.94      138.07      6.40 o 
   4   6   2      113.72      108.91      6.39 o 
   5   6   2       57.40       57.88      5.24 o 
   6   6   2       12.38       14.70      3.51 o 
   7   6   2        1.08        0.32      2.00 o 
   8   6   2        0.36        3.27      2.61 o 
  -8   7   2       13.49       12.13      4.04 o 
  -7   7   2       22.82       20.57      4.31 o 
  -6   7   2       45.18       56.85      3.94 o 
  -5   7   2      590.32      630.11     34.26 o 
  -4   7   2      255.53      263.82      7.46 o 
  -3   7   2       77.76       74.33      3.87 o 
  -2   7   2       10.52        5.75      5.44 o 
  -1   7   2        1.14        1.51      0.79 o 
   0   7   2       30.10       28.16      2.28 o 
   1   7   2       40.28       48.75      3.94 o 
   2   7   2      178.77      192.85      5.76 o 
   3   7   2       11.58       11.80      2.77 o 
   4   7   2      793.46      799.61     17.82 o 
   5   7   2      614.90      541.90     24.54 o 
   6   7   2        5.18        8.29      3.07 o 
   7   7   2       28.07       27.81      5.00 o 
   8   7   2        0.13        0.00      2.47 o 
  -8   8   2        0.79        2.24      3.35 o 
  -7   8   2       11.34       12.92      7.14 o 
  -6   8   2       25.64       23.19      3.50 o 
  -5   8   2       22.78       19.80      2.61 o 
  -4   8   2       50.83       47.66      4.16 o 
  -3   8   2      218.83      247.30     10.59 o 
  -2   8   2      465.27      387.09     46.54 o 
  -1   8   2        5.15        5.79      1.54 o 
   0   8   2       11.55        7.24      2.17 o 
   1   8   2      282.35      285.70     21.65 o 
   2   8   2      414.12      415.44     13.33 o 
   3   8   2       92.97      110.84      6.78 o 
   4   8   2       39.87       33.02      4.78 o 
   5   8   2       12.11        8.05      2.97 o 
   6   8   2        3.13        1.03      2.37 o 
   7   8   2       10.56        9.76      6.10 o 
  -7   9   2        5.68        4.22      3.47 o 
  -6   9   2        0.58        0.00      2.29 o 
  -5   9   2       16.91       16.59      3.06 o 
  -4   9   2        3.88        6.66      2.09 o 
  -3   9   2        3.49        3.12      1.54 o 
  -2   9   2      419.27      411.15     12.01 o 
  -1   9   2       15.52       18.45      3.50 o 
   0   9   2        3.00        1.54      1.70 o 
   1   9   2       59.59       81.83      6.15 o 
   2   9   2       64.29       63.14      5.28 o 
   3   9   2      103.41       91.45      8.27 o 
   4   9   2       12.63       13.61      4.16 o 
   5   9   2        8.30        7.16      2.86 o 
   6   9   2        0.13        0.00      2.07 o 
   7   9   2        3.99        3.12      3.43 o 
  -6  10   2        6.85        7.43      3.57 o 
  -5  10   2        4.41        3.14      2.15 o 
  -4  10   2       43.21       46.02      4.35 o 
  -3  10   2      123.57      126.36      7.87 o 
  -2  10   2       98.55       81.30      5.91 o 
  -1  10   2       64.91       67.89      5.41 o 
   0  10   2       14.05        9.98      3.59 o 
   1  10   2       58.04       61.18      5.35 o 
   2  10   2       64.72       58.18     10.73 o 
   3  10   2       83.97       84.05      6.65 o 
   4  10   2       16.20       14.40      3.92 o 
   5  10   2       15.10       17.34      7.56 o 
   6  10   2        1.37        2.33      3.00 o 
  -5  11   2       13.23        9.83      5.01 o 
  -4  11   2        1.15        0.00      2.10 o 
  -3  11   2       18.94       10.13      3.34 o 
  -2  11   2       58.05       51.91      7.85 o 
  -1  11   2        6.17       11.73      4.82 o 
   0  11   2        2.64        0.47      2.65 o 
   1  11   2       21.08       18.05      4.54 o 
   2  11   2       13.35        7.71      3.13 o 
   3  11   2        0.08        0.00      1.83 o 
   4  11   2        0.31        0.04      2.25 o 
   5  11   2        0.14        0.27      2.64 o 
  -4  12   2        6.95       13.43      6.43 o 
  -3  12   2        0.61        0.00      2.23 o 
  -2  12   2        1.70        1.10      2.17 o 
  -1  12   2       10.97       17.21      5.86 o 
   0  12   2        0.76        0.28      2.93 o 
   2  12   2        5.40        9.40      3.36 o 
   3  12   2        2.25        1.70      2.52 o 
   4  12   2       59.61       73.06      7.55 o 
  -2  13   2        8.58        2.97      2.88 o 
  -1  13   2        0.32        0.75      2.56 o 
   0  13   2       18.48       21.28      6.52 o 
   2  13   2       20.28       22.79      6.90 o 
  -9   0   3       18.13       20.99      6.24 o 
  -7   0   3       79.62       85.58      8.51 o 
  -5   0   3        9.62        5.81      1.59 o 
  -3   0   3       82.45       91.34      4.11 o 
  -1   0   3    59098.18    54125.98   1319.24 o 
   1   0   3      335.24      312.87      7.00 o 
   3   0   3      270.01      312.03      7.02 o 
   5   0   3      182.16      183.09     14.23 o 
   7   0   3      147.70      165.69      8.79 o 
  -9   1   3        0.27        0.91      2.03 o 
  -8   1   3      167.78      186.14      9.46 o 
  -7   1   3      177.57      198.26      8.92 o 
  -6   1   3        0.67        0.53      1.29 o 
  -5   1   3      130.36      129.02      5.81 o 
  -4   1   3      451.35      472.78      9.56 o 
  -3   1   3       20.41       25.63      1.96 o 
  -2   1   3      247.09      230.09      3.93 o 
  -1   1   3      904.38      622.07    166.40 o 
   0   1   3     1317.33     1177.39     45.93 o 
   1   1   3      597.89      633.46      5.52 o 
   2   1   3     1136.06     1232.75     24.62 o 
   3   1   3      145.62      148.71      3.47 o 
   4   1   3        3.45        3.99      0.99 o 
   5   1   3      175.30      178.05      4.66 o 
   6   1   3      677.30      635.96     70.07 o 
   7   1   3        5.08        6.06      1.86 o 
   8   1   3       48.38       45.58      7.47 o 
   9   1   3        5.81        3.31      3.69 o 
  -9   2   3       14.80       17.59      4.11 o 
  -8   2   3        1.09        0.00      1.74 o 
  -7   2   3      138.82      133.29      7.52 o 
  -6   2   3       12.05       12.35      2.20 o 
  -5   2   3        0.92        1.70      1.11 o 
  -4   2   3      193.65      189.99      5.62 o 
  -3   2   3      444.51      430.27     13.14 o 
  -2   2   3        5.23        8.94      0.89 o 
  -1   2   3      263.23      243.39     10.13 o 
   0   2   3        7.76       12.53      0.85 o 
   1   2   3      709.53      707.94      8.34 o 
   2   2   3      136.65      150.88      2.96 o 
   3   2   3       45.54       40.21      1.94 o 
   4   2   3       36.91       31.57      2.04 o 
   5   2   3      542.09      588.41     27.72 o 
   6   2   3       42.04       44.31      2.86 o 
   7   2   3       14.86       14.54      3.22 o 
   8   2   3       18.40       16.88      3.68 o 
   9   2   3        3.21        5.48      4.26 o 
  -9   3   3      100.01      109.82     12.43 o 
  -8   3   3        2.63        2.65      3.26 o 
  -7   3   3        0.77        0.26      1.73 o 
  -6   3   3       38.22       41.84      3.30 o 
  -5   3   3        0.64        0.00      0.86 o 
  -4   3   3       52.04       55.48      3.13 o 
  -3   3   3       40.29       42.97      2.54 o 
  -2   3   3       13.99       14.57      1.12 o 
  -1   3   3       49.35       47.96      1.75 o 
   0   3   3        1.14        2.04      0.53 o 
   1   3   3      107.23      120.40      3.69 o 
   2   3   3       23.74       33.01      2.17 o 
   3   3   3        0.25        0.22      0.62 o 
   4   3   3      224.77      254.40     12.27 o 
   5   3   3       28.57       27.97      2.60 o 
   6   3   3       74.44       80.07      6.00 o 
   7   3   3      503.48      439.86     13.45 o 
   8   3   3        2.07        2.58      2.43 o 
   9   3   3        0.27        0.00      2.65 o 
  -9   4   3        3.53        1.47      2.63 o 
  -8   4   3       22.04       20.84      4.18 o 
  -7   4   3        0.00        0.16      1.30 o 
  -6   4   3        5.65        6.99      1.71 o 
  -5   4   3       66.42       66.37      5.57 o 
  -4   4   3        9.63       11.64      1.86 o 
  -3   4   3       58.82       65.49      3.18 o 
  -2   4   3      135.20       85.75     35.16 o 
  -1   4   3       69.03      114.63      4.27 o 
   0   4   3      233.63      276.76      4.39 o 
   1   4   3        6.21        3.99      1.09 o 
   2   4   3       94.58      105.63      3.89 o 
   3   4   3        7.99        3.19      3.22 o 
   4   4   3       63.08       57.80      3.31 o 
   5   4   3       13.69       11.69      2.80 o 
   6   4   3       30.91       29.12      4.10 o 
   7   4   3       10.14       14.95      3.49 o 
   8   4   3        1.66        1.26      2.84 o 
   9   4   3       24.12       28.08      7.66 o 
  -9   5   3        0.48        0.00      2.54 o 
  -8   5   3       13.73       12.21      3.57 o 
  -7   5   3       60.47       61.44      4.14 o 
  -6   5   3       19.21       20.51      2.59 o 
  -5   5   3       62.29       63.54      3.91 o 
  -4   5   3        9.51       10.63      1.89 o 
  -3   5   3       62.59       60.20      4.38 o 
  -2   5   3       42.11       48.00      2.06 o 
  -1   5   3        2.70        4.68      0.88 o 
   0   5   3       22.78       22.57      1.68 o 
   1   5   3      252.03      257.62      7.64 o 
   2   5   3        2.22        2.75      0.82 o 
   3   5   3      122.85       91.67     22.94 o 
   4   5   3      152.47      143.31      6.32 o 
   5   5   3       89.88       87.42      6.01 o 
   6   5   3       16.77       13.71      3.31 o 
   7   5   3        5.35        5.37      2.88 o 
   8   5   3       28.75       35.23      5.47 o 
  -8   6   3        1.19        1.90      1.92 o 
  -7   6   3        0.15        0.50      1.53 o 
  -6   6   3      141.43      140.22      5.53 o 
  -5   6   3        0.04        1.17      1.29 o 
  -4   6   3       24.70       23.18      2.63 o 
  -3   6   3        8.24        6.54      1.53 o 
  -2   6   3      122.24      135.35      4.66 o 
  -1   6   3     1568.36     1676.02     66.09 o 
   0   6   3       19.71       27.26      2.95 o 
   1   6   3        2.17        2.55      2.32 o 
   2   6   3       40.81       44.67      5.58 o 
   3   6   3       12.60        9.29      1.82 o 
   4   6   3      402.88      366.40     11.60 o 
   5   6   3       10.25        8.21      2.88 o 
   6   6   3        1.99        3.11      2.27 o 
   7   6   3       18.44       16.03      3.94 o 
   8   6   3       13.98       15.04      4.21 o 
  -8   7   3        5.00        4.64      2.69 o 
  -7   7   3        5.69        5.07      2.01 o 
  -6   7   3       40.54       35.97      3.40 o 
  -5   7   3       33.22       39.36      3.62 o 
  -4   7   3       16.06       18.05      2.57 o 
  -3   7   3      236.81      237.02      6.83 o 
  -2   7   3        9.54       11.45      1.88 o 
  -1   7   3       11.77       11.75      1.87 o 
   0   7   3       30.14       28.18      4.35 o 
   1   7   3      416.94      390.67     10.75 o 
   2   7   3       67.80       61.87      4.75 o 
   3   7   3       16.50       11.99      2.90 o 
   4   7   3       22.45       26.48      4.08 o 
   5   7   3        4.98        1.18      1.95 o 
   6   7   3       14.10        8.94      3.18 o 
   7   7   3        0.03        0.98      2.17 o 
   8   7   3        0.00        0.00      2.37 o 
  -8   8   3        2.08        1.70      5.11 o 
  -7   8   3       43.40       38.64      4.56 o 
  -6   8   3        1.65        0.12      1.48 o 
  -5   8   3        8.64        6.38      1.92 o 
  -4   8   3       72.66       78.50      4.65 o 
  -3   8   3      120.37      116.37      6.58 o 
  -2   8   3      140.05      153.90     11.63 o 
  -1   8   3        1.09        0.70      1.10 o 
   0   8   3       18.77       25.73      4.35 o 
   1   8   3       26.61       29.91      3.80 o 
   2   8   3      239.68      231.70      9.29 o 
   3   8   3        0.30        0.00      1.52 o 
   4   8   3       33.13       33.19      4.61 o 
   5   8   3       65.77       63.84      6.24 o 
   6   8   3        5.59        2.74      2.71 o 
   7   8   3        1.47        0.00      2.43 o 
  -7   9   3        8.01        8.27      3.95 o 
  -6   9   3       47.69       51.56      4.92 o 
  -5   9   3        4.58        2.21      1.60 o 
  -4   9   3       29.50       37.08      3.69 o 
  -3   9   3      137.34      137.94      7.52 o 
  -2   9   3       56.75       47.17      4.84 o 
  -1   9   3        8.91        9.55      2.67 o 
   0   9   3       75.51       71.97     10.78 o 
   1   9   3      329.95      342.34     11.35 o 
   2   9   3       76.85       81.01      6.02 o 
   3   9   3        3.34        2.72      2.04 o 
   4   9   3       85.21       93.77      7.09 o 
   5   9   3       32.36       32.57      5.21 o 
   6   9   3        1.47        0.00      2.22 o 
  -6  10   3        0.40        0.51      2.27 o 
  -5  10   3       25.76       27.07      4.86 o 
  -4  10   3       85.41       93.52      9.83 o 
  -3  10   3        6.88        4.51      2.60 o 
  -2  10   3        4.15        8.49      2.84 o 
  -1  10   3       85.26       96.81      6.65 o 
   0  10   3        0.52        0.95      2.36 o 
   1  10   3       57.50       63.52      5.77 o 
   2  10   3      126.57      129.70     17.26 o 
   3  10   3       43.46       50.71      5.68 o 
   4  10   3        3.03        4.37      2.57 o 
   5  10   3       20.38       19.54      4.58 o 
   6  10   3        3.86        3.71      3.24 o 
  -5  11   3       11.45       12.88      4.11 o 
  -4  11   3        1.63        1.83      2.47 o 
  -3  11   3       47.86       59.57      8.60 o 
  -2  11   3       25.28       22.58      4.20 o 
  -1  11   3        0.02        1.37      2.10 o 
   0  11   3       53.38       54.46      5.75 o 
   1  11   3       55.88       62.50      8.42 o 
   2  11   3        1.85        2.20      2.34 o 
   3  11   3        6.39        6.84      3.17 o 
   4  11   3        5.96        4.01      4.63 o 
   5  11   3        4.58        5.00      3.27 o 
  -4  12   3        0.21        0.00      2.70 o 
  -3  12   3        0.00        0.25      2.13 o 
  -2  12   3        0.40        0.28      3.31 o 
  -1  12   3       17.49       17.40      6.15 o 
   0  12   3        0.00        0.25      2.14 o 
   1  12   3        5.22        7.00      4.54 o 
   2  12   3        0.60        0.00      2.13 o 
   3  12   3        8.73        9.96      3.60 o 
   4  12   3       22.29       18.17      4.81 o 
  -2  13   3       17.41       16.83      4.71 o 
  -1  13   3        1.92        0.38      3.88 o 
   0  13   3        8.60        8.04      5.30 o 
  -8   0   4       66.03       59.86      8.42 o 
  -6   0   4        0.23        0.28      1.99 o 
  -4   0   4      265.65      268.92     11.54 o 
  -2   0   4       17.65       12.92      1.43 o 
   0   0   4     4786.81     4619.24    202.83 o 
   2   0   4      201.45      214.08      7.94 o 
   4   0   4      108.56      115.80      5.18 o 
   6   0   4      640.98      639.07     32.58 o 
  -9   1   4        5.40        3.91      2.65 o 
  -8   1   4       14.08       18.68      3.94 o 
  -7   1   4      143.91      140.91      7.82 o 
  -6   1   4       43.10       41.44      4.34 o 
  -5   1   4       18.87       22.63      2.52 o 
  -4   1   4        6.08       10.98      1.72 o 
  -3   1   4      509.59      551.73      8.49 o 
  -2   1   4      176.85      206.87      3.50 o 
  -1   1   4      171.37      126.49     22.37 o 
   0   1   4      357.90      385.18      9.35 o 
   1   1   4      376.45      307.18      9.92 o 
   2   1   4      991.71     1059.43     15.94 o 
   3   1   4      977.24     1134.35     23.32 o 
   4   1   4      183.17      171.11      4.79 o 
   5   1   4       49.36       50.45      2.82 o 
   6   1   4      284.43      289.19     10.07 o 
   7   1   4       34.00       30.42      4.16 o 
   8   1   4        4.97        2.36      3.40 o 
  -9   2   4        0.03        0.35      1.90 o 
  -8   2   4       10.91       11.54      3.28 o 
  -7   2   4      109.59      115.34      7.19 o 
  -6   2   4       47.38       42.20      3.51 o 
  -5   2   4       25.33       33.81      3.02 o 
  -4   2   4      162.73      171.71      5.39 o 
  -3   2   4      200.01      221.11      6.57 o 
  -2   2   4        0.16        0.35      0.55 o 
  -1   2   4     1068.89     1097.84     35.18 o 
   0   2   4        2.44        2.88      0.61 o 
   1   2   4      178.11      167.92     10.24 o 
   2   2   4      298.28      330.81      5.66 o 
   3   2   4      132.35      137.63      3.51 o 
   4   2   4        2.13        2.33      0.95 o 
   5   2   4       85.13       74.28      3.91 o 
   6   2   4      162.18      148.70      5.70 o 
   7   2   4      101.34       96.36      6.61 o 
   8   2   4        0.24        0.00      2.60 o 
   9   2   4        0.25        1.70      3.50 o 
  -9   3   4        0.75        0.24      2.27 o 
  -8   3   4      157.23      164.25      9.26 o 
  -7   3   4       15.58       13.43      3.27 o 
  -6   3   4       26.98       27.58      3.17 o 
  -5   3   4      355.91      397.68      9.04 o 
  -4   3   4      329.81      330.83      7.57 o 
  -3   3   4       39.01       46.79      2.29 o 
  -2   3   4      692.94      467.53    164.52 o 
  -1   3   4       35.40       31.32      1.62 o 
   0   3   4      110.84      118.72      5.98 o 
   1   3   4      324.92      314.85      6.32 o 
   2   3   4       14.07       12.36      1.67 o 
   3   3   4       38.57       41.91      2.77 o 
   4   3   4       65.46       65.46      4.57 o 
   5   3   4      159.17      151.47      5.52 o 
   6   3   4       69.76       61.78      5.21 o 
   7   3   4       34.47       33.53      4.65 o 
   8   3   4        1.16        0.09      2.19 o 
   9   3   4        0.21        1.23      3.97 o 
  -9   4   4        5.51        3.39      2.89 o 
  -8   4   4        4.73        4.90      2.74 o 
  -7   4   4       11.17        9.26      2.12 o 
  -6   4   4        0.17        0.88      1.25 o 
  -5   4   4      239.73      262.85      7.56 o 
  -4   4   4       98.49       98.05      4.35 o 
  -3   4   4       59.64       58.37      3.15 o 
  -2   4   4      318.50      333.29     10.69 o 
  -1   4   4      776.75      743.24     30.67 o 
   0   4   4       44.33       61.10      3.97 o 
   1   4   4      490.52      545.72     13.03 o 
   2   4   4      615.94      627.94      9.80 o 
   3   4   4       76.37       80.57      3.81 o 
   4   4   4       45.38       46.44      3.20 o 
   5   4   4        1.33        2.13      1.29 o 
   6   4   4       73.55       64.87      5.52 o 
   7   4   4        4.15        2.00      2.32 o 
   8   4   4        2.91        0.00      2.22 o 
  -9   5   4        0.88        0.00      3.50 o 
  -8   5   4        1.12        0.00      2.24 o 
  -7   5   4        0.00        0.41      1.43 o 
  -6   5   4        4.18        3.54      1.76 o 
  -5   5   4        0.36        0.44      1.25 o 
  -4   5   4        2.89        2.35      1.24 o 
  -3   5   4       41.54       43.55      3.11 o 
  -2   5   4        9.26       10.53      1.25 o 
  -1   5   4      192.39      204.49      6.51 o 
   0   5   4        9.50        8.82      1.55 o 
   1   5   4       55.55       54.86      3.16 o 
   2   5   4       79.12       85.79      3.97 o 
   3   5   4       39.93       47.37      3.23 o 
   4   5   4       84.20       41.58     26.60 o 
   5   5   4       36.99       29.71      4.14 o 
   6   5   4       97.36       87.39      6.52 o 
   7   5   4        3.46        1.60      2.17 o 
   8   5   4       29.59       30.77      5.31 o 
  -8   6   4        0.68        0.64      2.04 o 
  -7   6   4       32.82       30.71      3.37 o 
  -6   6   4        1.69        0.00      1.35 o 
  -5   6   4       15.35       13.62      2.47 o 
  -4   6   4      117.39      130.69      7.11 o 
  -3   6   4       82.80       40.04     32.08 o 
  -2   6   4       60.03       55.14      3.43 o 
  -1   6   4      164.45      166.09      9.28 o 
   0   6   4      467.09      495.43     35.98 o 
   1   6   4        5.76        4.78      2.46 o 
   2   6   4       15.71       17.18      2.31 o 
   3   6   4       23.26       22.69      2.69 o 
   4   6   4       22.75       26.15      2.92 o 
   5   6   4       51.36       44.37      5.11 o 
   6   6   4       44.48       43.69      5.41 o 
   7   6   4        5.98        5.51      3.74 o 
   8   6   4       25.70       24.54      5.10 o 
  -8   7   4        2.88        5.12      2.47 o 
  -7   7   4      112.89      125.74      9.31 o 
  -6   7   4      201.76      205.29      7.58 o 
  -5   7   4        6.11        5.52      1.96 o 
  -4   7   4        4.57        3.85      1.65 o 
  -3   7   4        6.32        4.59      1.54 o 
  -2   7   4       33.10       32.88      3.87 o 
  -1   7   4        1.12        1.77      1.13 o 
   0   7   4        0.98        0.01      1.56 o 
   1   7   4        6.34        8.13      2.74 o 
   2   7   4      159.63      158.35      7.55 o 
   3   7   4      483.49      510.02     13.94 o 
   4   7   4      121.26      116.61      7.24 o 
   5   7   4       76.15       73.80      6.18 o 
   6   7   4       23.10       20.82      4.82 o 
   7   7   4       21.04       21.57      4.63 o 
  -7   8   4        1.31        0.00      1.71 o 
  -6   8   4       20.27       17.83      2.82 o 
  -5   8   4       29.73       37.90      3.80 o 
  -4   8   4      157.94      161.07      8.15 o 
  -3   8   4      184.11      199.17      8.89 o 
  -2   8   4        4.94        1.34      1.66 o 
  -1   8   4        3.76        1.99      1.66 o 
   0   8   4      134.68      121.10      8.06 o 
   1   8   4      155.46      195.26     10.69 o 
   2   8   4       75.29       78.06      5.74 o 
   3   8   4       73.26       74.51      5.85 o 
   4   8   4        0.03        0.11      1.63 o 
   5   8   4        7.22        8.55      3.07 o 
   6   8   4        0.53        1.40      2.18 o 
   7   8   4        0.08        0.00      2.40 o 
  -7   9   4        0.58        3.47      2.59 o 
  -6   9   4        8.78        8.65      2.42 o 
  -5   9   4       70.69       75.65      6.48 o 
  -4   9   4       24.09       26.73      4.38 o 
  -3   9   4       13.65       12.39      3.24 o 
  -2   9   4        3.49        1.65      1.96 o 
  -1   9   4       36.86       34.47      5.48 o 
   0   9   4      512.07      492.87     26.15 o 
   1   9   4       50.32       55.44      9.88 o 
   2   9   4       16.31       20.10      3.85 o 
   3   9   4       79.65       84.15      6.51 o 
   4   9   4        3.13        6.79      2.87 o 
   5   9   4        4.14        3.89      2.64 o 
   6   9   4        4.59        2.44      2.76 o 
  -6  10   4        4.53        1.16      3.04 o 
  -5  10   4        6.77        5.21      3.26 o 
  -4  10   4        5.89        6.48      3.00 o 
  -3  10   4       29.80       29.74      4.59 o 
  -2  10   4        7.62        3.79      2.43 o 
  -1  10   4        3.86        4.77      2.65 o 
   0  10   4       29.13       18.49      3.98 o 
   1  10   4       96.83      121.41     10.31 o 
   2  10   4       44.83       50.51      5.61 o 
   3  10   4        3.66        7.51      2.89 o 
   4  10   4        0.43        1.71      2.20 o 
   5  10   4        0.01        0.34      2.16 o 
  -5  11   4        2.49        5.67      4.63 o 
  -4  11   4       19.76       15.70      6.05 o 
  -3  11   4       16.74        9.25      3.43 o 
  -2  11   4       11.99       12.22      3.51 o 
  -1  11   4       10.73        9.88      3.34 o 
   0  11   4        9.44        5.78      2.72 o 
   1  11   4       33.77       26.19      6.90 o 
   2  11   4        2.92        5.17      2.87 o 
   3  11   4        5.65        3.02      2.55 o 
   4  11   4       40.88       57.19      6.75 o 
  -3  12   4        1.30        0.00      3.50 o 
  -2  12   4        0.60        0.76      3.40 o 
  -1  12   4        0.20        1.01      2.63 o 
   0  12   4        4.65        5.40      3.13 o 
   1  12   4       10.03        7.09      4.92 o 
   2  12   4        0.54        0.00      3.03 o 
   3  12   4       15.57       16.92      6.71 o 
   0  13   4        6.76        6.71      5.20 o 
  -9   0   5        0.88        0.00      2.84 o 
  -7   0   5       33.32       39.53      6.81 o 
  -5   0   5       32.85       38.30      5.67 o 
  -3   0   5      369.97      349.31     12.15 o 
  -1   0   5       33.04       23.63      9.16 o 
   1   0   5      314.27      323.73     12.41 o 
   3   0   5      207.02      204.30     13.62 o 
   5   0   5        1.97        1.58      2.55 o 
   7   0   5        0.12        4.35      3.12 o 
  -9   1   5       81.72       74.50      7.32 o 
  -8   1   5       11.16        9.48      4.21 o 
  -7   1   5        3.46        4.01      2.37 o 
  -6   1   5       72.88       77.20      5.68 o 
  -5   1   5      122.25      137.77      5.48 o 
  -4   1   5        0.64        0.36      0.87 o 
  -3   1   5      194.17      231.47      4.84 o 
  -2   1   5      109.22      114.81      3.46 o 
  -1   1   5      397.76      424.32     12.02 o 
   0   1   5      453.09      410.60      7.95 o 
   1   1   5       56.59       45.23      1.79 o 
   2   1   5        0.00        0.00      0.49 o 
   3   1   5      406.15      426.38      6.56 o 
   4   1   5      142.65      152.80      4.35 o 
   5   1   5        8.14        7.07      1.72 o 
   6   1   5       40.04       36.34      3.33 o 
   7   1   5        7.04        7.15      2.00 o 
   8   1   5        0.60        0.00      3.03 o 
  -9   2   5        9.29        6.91      3.34 o 
  -8   2   5       16.89       13.97      3.81 o 
  -7   2   5       19.83       20.66      3.98 o 
  -6   2   5        7.11        9.09      2.18 o 
  -5   2   5       12.30       13.39      2.23 o 
  -4   2   5      262.39      256.99      6.86 o 
  -3   2   5      166.45      173.75      5.57 o 
  -2   2   5      925.09      917.59     19.01 o 
  -1   2   5      117.49      120.20      4.31 o 
   0   2   5      829.40      788.58     29.47 o 
   1   2   5       29.41       30.56      2.13 o 
   2   2   5      185.72      184.19      8.82 o 
   3   2   5       21.76       21.50      1.76 o 
   4   2   5      420.64      407.82     14.65 o 
   5   2   5        1.29        0.34      1.09 o 
   6   2   5        5.85        7.67      1.92 o 
   7   2   5        5.71        4.07      2.43 o 
   8   2   5        0.77        2.72      2.47 o 
  -9   3   5        4.12        3.68      3.01 o 
  -8   3   5        4.96        3.00      2.56 o 
  -7   3   5        2.55        0.83      1.88 o 
  -6   3   5        8.04        9.90      2.26 o 
  -5   3   5        1.02        0.65      1.12 o 
  -4   3   5        2.21        2.78      1.25 o 
  -3   3   5       13.74       15.63      1.97 o 
  -2   3   5        3.13        3.98      1.09 o 
  -1   3   5      371.84      358.48     10.66 o 
   0   3   5      163.99      193.81      6.95 o 
   1   3   5      701.41      763.28     10.51 o 
   2   3   5      106.11      110.05      4.29 o 
   3   3   5      380.40      362.92     10.54 o 
   4   3   5        1.63        0.99      1.15 o 
   5   3   5      667.53      641.70     11.70 o 
   6   3   5        0.79        0.89      1.35 o 
   7   3   5       22.23       23.24      4.30 o 
   8   3   5        0.22        0.00      2.17 o 
  -9   4   5        3.61        1.51      4.26 o 
  -8   4   5        0.00        0.00      2.09 o 
  -7   4   5        2.47        1.15      1.73 o 
  -6   4   5        0.40        0.00      1.27 o 
  -5   4   5       82.95       86.27      4.67 o 
  -4   4   5      168.38      163.40      9.81 o 
  -3   4   5        4.43        3.84      1.23 o 
  -2   4   5       48.53       56.04      2.42 o 
  -1   4   5      297.64      305.44     11.51 o 
   0   4   5      198.54      194.76     10.37 o 
   1   4   5        8.07        8.80      1.63 o 
   2   4   5     1045.40     1082.61     13.66 o 
   3   4   5      114.10      124.56      4.96 o 
   4   4   5       14.27       19.19      2.49 o 
   5   4   5        2.02        2.14      1.34 o 
   6   4   5        0.09        0.00      1.60 o 
   7   4   5       12.59       14.78      3.78 o 
   8   4   5        0.16        0.00      2.34 o 
  -8   5   5        4.82        6.53      2.62 o 
  -7   5   5        2.58        3.77      1.83 o 
  -6   5   5       21.83       22.19      3.15 o 
  -5   5   5        6.22        6.20      1.93 o 
  -4   5   5       82.05       86.88      4.50 o 
  -3   5   5        9.91        3.72      4.23 o 
  -2   5   5       53.72       49.35      4.19 o 
  -1   5   5       38.03       26.55      2.51 o 
   0   5   5       66.07       66.49      3.52 o 
   1   5   5      194.59      209.38      6.22 o 
   2   5   5       37.68       36.17      3.01 o 
   3   5   5       29.31       30.71      2.97 o 
   4   5   5       19.51       18.75      2.63 o 
   5   5   5       14.86       16.26      3.44 o 
   6   5   5        7.93        4.76      2.33 o 
   7   5   5       23.76       19.65      4.35 o 
   8   5   5        9.53        9.51      3.78 o 
  -8   6   5        6.96        6.91      2.79 o 
  -7   6   5        0.15        1.21      1.65 o 
  -6   6   5        2.87        1.57      1.70 o 
  -5   6   5        0.63        0.71      1.43 o 
  -4   6   5       15.14       19.19      2.61 o 
  -3   6   5       75.65       85.28      5.26 o 
  -2   6   5      125.63      132.82      6.78 o 
  -1   6   5        2.54        3.53      1.30 o 
   0   6   5       22.51       28.76      2.79 o 
   1   6   5       26.34       32.52      3.71 o 
   2   6   5       42.66       47.91      3.53 o 
   3   6   5      181.67      179.23      6.46 o 
   4   6   5       11.57       11.95      2.25 o 
   5   6   5        9.58        9.54      2.97 o 
   6   6   5        4.78        3.14      2.47 o 
   7   6   5        0.00        0.00      2.07 o 
   8   6   5       22.20       23.83      7.56 o 
  -8   7   5        3.74        6.62      3.10 o 
  -7   7   5        5.99        8.75      2.44 o 
  -6   7   5      215.77      229.18      8.51 o 
  -5   7   5       95.28       96.75      5.36 o 
  -4   7   5       67.67       67.99      4.36 o 
  -3   7   5        7.81        7.16      3.31 o 
  -2   7   5        1.22        2.08      1.70 o 
  -1   7   5       18.46       20.04      3.42 o 
   0   7   5       13.40       16.39      2.45 o 
   1   7   5      144.08      162.62      7.52 o 
   2   7   5        4.93        4.62      2.24 o 
   3   7   5      555.93      612.41     15.88 o 
   4   7   5      482.47      477.19     14.57 o 
   5   7   5        1.45        0.37      1.64 o 
   6   7   5       33.43       35.24      5.45 o 
   7   7   5        1.84        3.91      3.20 o 
  -7   8   5       20.90       19.37      3.29 o 
  -6   8   5        0.17        0.00      1.79 o 
  -5   8   5       16.14       16.36      3.85 o 
  -4   8   5       78.37       87.43      6.59 o 
  -3   8   5      248.84      247.59     10.26 o 
  -2   8   5        2.34        2.55      1.86 o 
  -1   8   5        3.94        3.31      2.09 o 
   0   8   5      104.03      112.18      8.92 o 
   1   8   5      218.86      248.12      9.70 o 
   2   8   5       53.10       67.74      5.75 o 
   3   8   5       20.06       16.10      3.58 o 
   4   8   5       36.15       32.20      4.73 o 
   5   8   5        4.16        1.13      2.10 o 
   6   8   5        3.42        3.31      4.07 o 
  -6   9   5        2.48        1.61      2.36 o 
  -5   9   5        1.32        1.22      2.41 o 
  -4   9   5        0.55        0.00      2.11 o 
  -3   9   5      122.19      129.28      9.83 o 
  -2   9   5        3.59        3.16      3.17 o 
  -1   9   5        5.85        5.07      3.31 o 
   0   9   5       40.85       39.61      4.98 o 
   1   9   5       60.48       67.96     13.95 o 
   2   9   5       38.81       43.07      5.17 o 
   3   9   5       12.36       12.93      3.40 o 
   4   9   5        4.11        5.06      4.21 o 
   5   9   5        0.01        0.00      1.97 o 
   6   9   5        3.23        3.28      2.81 o 
  -5  10   5       14.77       15.66      4.24 o 
  -4  10   5       42.60       46.46      5.91 o 
  -3  10   5       47.94       43.18      5.58 o 
  -2  10   5       42.04       46.10      5.62 o 
  -1  10   5        9.05        7.94      3.08 o 
   0  10   5       40.19       34.55      5.05 o 
   1  10   5       65.66       63.62      5.96 o 
   2  10   5       66.80       87.58      6.95 o 
   3  10   5        6.73        3.38      2.55 o 
   4  10   5       19.82       24.70      4.86 o 
   5  10   5        0.42        0.00      2.51 o 
  -4  11   5        5.79        1.57      3.00 o 
  -3  11   5       38.54       38.17      5.58 o 
  -2  11   5        0.05        0.00      2.34 o 
  -1  11   5        0.07        0.00      2.26 o 
   0  11   5        4.72        3.03      2.57 o 
   1  11   5        1.16        0.00      2.22 o 
   2  11   5        2.49        1.09      2.41 o 
   3  11   5        3.02        2.35      2.59 o 
   4  11   5        1.66        1.33      2.91 o 
  -3  12   5        0.86        0.00      3.59 o 
  -2  12   5        6.46        9.67      3.93 o 
  -1  12   5        0.78        3.35      3.19 o 
   0  12   5        4.53        6.80      3.67 o 
   1  12   5        2.61        5.04      3.47 o 
   2  12   5        1.53        0.00      4.07 o 
  -8   0   6       14.19       19.10      6.15 o 
  -6   0   6        0.65        0.28      2.46 o 
  -4   0   6        4.85        4.66      1.70 o 
  -2   0   6     7785.38     7957.34    222.52 o 
   0   0   6       50.19       24.35      9.48 o 
   2   0   6       67.94       76.76      5.39 o 
   4   0   6       72.46       80.86      6.81 o 
   6   0   6      136.20      149.69     10.59 o 
  -9   1   6       41.11       35.09      5.80 o 
  -8   1   6       71.90       62.80      8.51 o 
  -7   1   6        0.43        0.00      1.84 o 
  -6   1   6       38.10       42.31      5.58 o 
  -5   1   6       46.27       50.68      3.73 o 
  -4   1   6        0.13        0.02      0.94 o 
  -3   1   6       10.53        8.87      1.39 o 
  -2   1   6      466.55      467.84      8.82 o 
  -1   1   6      336.69      301.52     16.31 o 
   0   1   6      132.91      121.46      3.35 o 
   1   1   6      231.54      202.02      5.26 o 
   2   1   6       58.10       62.56      2.69 o 
   3   1   6        3.83        6.43      1.24 o 
   4   1   6       45.80       45.66      3.27 o 
   5   1   6      403.57      430.52     10.56 o 
   6   1   6        5.33        4.30      2.04 o 
   7   1   6       34.76       33.96      4.47 o 
   8   1   6        6.19        3.59      4.07 o 
  -9   2   6        0.11        1.80      3.97 o 
  -8   2   6       31.94       24.73      5.44 o 
  -7   2   6        0.55        0.18      1.84 o 
  -6   2   6        9.77       11.93      2.54 o 
  -5   2   6       59.65       58.85      3.94 o 
  -4   2   6       72.24       77.27      4.13 o 
  -3   2   6        2.60        3.13      1.03 o 
  -2   2   6       21.28       12.28      4.59 o 
  -1   2   6       46.69       48.35      2.08 o 
   0   2   6      118.08      111.54      2.94 o 
   1   2   6       68.23       50.53     13.56 o 
   2   2   6        8.64        8.22      1.67 o 
   3   2   6        0.04        0.74      1.02 o 
   4   2   6      291.19      299.27     10.30 o 
   5   2   6       60.06       73.00      4.32 o 
   6   2   6        2.41        3.40      1.66 o 
   7   2   6       32.76       30.29      4.67 o 
   8   2   6        4.12        4.54      4.07 o 
  -8   3   6        0.33        0.00      2.14 o 
  -7   3   6        6.81        6.89      2.27 o 
  -6   3   6        0.26        0.13      1.39 o 
  -5   3   6       21.31       19.80      2.73 o 
  -4   3   6       10.60       10.09      2.05 o 
  -3   3   6        0.31        0.57      0.88 o 
  -2   3   6       52.35       53.69      2.50 o 
  -1   3   6        4.84        5.58      0.99 o 
   0   3   6       55.02       51.53      2.63 o 
   1   3   6        5.08        4.74      1.17 o 
   2   3   6        0.13        0.00      0.97 o 
   3   3   6       97.66      109.06      4.75 o 
   4   3   6       76.50       74.45      5.72 o 
   5   3   6       63.88       70.01      5.18 o 
   6   3   6      391.90      364.68     10.67 o 
   7   3   6        0.66        0.61      2.07 o 
   8   3   6        0.39        3.88      4.26 o 
  -8   4   6        0.37        0.00      2.47 o 
  -7   4   6        0.89        0.35      1.73 o 
  -6   4   6       23.11       24.64      3.30 o 
  -5   4   6        0.45        1.49      1.33 o 
  -4   4   6       26.56       28.17      2.94 o 
  -3   4   6       27.08       11.85     11.40 o 
  -2   4   6       12.93       16.68      1.65 o 
  -1   4   6       75.98       72.09      3.54 o 
   0   4   6        0.30        0.06      0.73 o 
   1   4   6       49.66       48.38      3.00 o 
   2   4   6        1.19        1.66      1.16 o 
   3   4   6       36.05       36.97      3.24 o 
   4   4   6        3.66        3.83      1.56 o 
   5   4   6        0.22        0.00      1.20 o 
   6   4   6       12.45       11.78      3.27 o 
   7   4   6        0.54        0.00      2.22 o 
   8   4   6       22.26       19.81      4.73 o 
  -8   5   6       16.99       16.25      3.59 o 
  -7   5   6        3.08        5.44      2.25 o 
  -6   5   6        7.98        6.27      2.17 o 
  -5   5   6        8.70        6.72      2.03 o 
  -4   5   6        5.07        6.11      1.79 o 
  -3   5   6       32.99       34.73      2.94 o 
  -2   5   6        3.95        3.96      1.79 o 
  -1   5   6       13.15       14.94      2.11 o 
   0   5   6       92.05       91.55      4.31 o 
   1   5   6        2.27        1.56      1.15 o 
   2   5   6       25.11       27.16      2.94 o 
   3   5   6      123.74      123.77      5.46 o 
   4   5   6       22.47       25.30      3.71 o 
   5   5   6        6.94        6.00      2.02 o 
   6   5   6        9.97       13.91      6.71 o 
   7   5   6       17.35       15.89      4.22 o 
  -8   6   6        0.10        0.00      2.29 o 
  -7   6   6       40.41       46.84      4.73 o 
  -6   6   6        0.13        0.00      1.86 o 
  -5   6   6        5.01        3.45      1.75 o 
  -4   6   6        1.04        0.49      1.73 o 
  -3   6   6       26.90       25.39      3.83 o 
  -2   6   6      396.94      419.27     12.33 o 
  -1   6   6        0.02        0.00      1.05 o 
   0   6   6        0.11        0.31      1.10 o 
   1   6   6       25.77       28.12      3.71 o 
   2   6   6       15.74       21.15      2.82 o 
   3   6   6      229.93      229.24      7.62 o 
   4   6   6        5.18        5.51      1.84 o 
   5   6   6        0.27        0.00      1.54 o 
   6   6   6       13.71       10.69      3.55 o 
   7   6   6       16.26       13.61      4.21 o 
  -7   7   6       12.21       13.18      3.17 o 
  -6   7   6       13.17       11.56      2.72 o 
  -5   7   6        4.61        4.63      2.69 o 
  -4   7   6       66.61       77.62      6.90 o 
  -3   7   6       47.20       54.12      5.38 o 
  -2   7   6       14.32       14.55      3.24 o 
  -1   7   6        4.39        3.69      2.11 o 
   0   7   6      138.85      141.31     11.00 o 
   1   7   6       45.05       41.27      3.98 o 
   2   7   6        4.33        4.93      2.18 o 
   3   7   6        0.22        0.00      1.25 o 
   4   7   6        0.08        1.01      1.46 o 
   5   7   6        8.59        6.87      2.79 o 
   6   7   6        0.12        0.00      2.03 o 
   7   7   6        1.74        4.16      4.92 o 
  -7   8   6        0.01        0.00      3.31 o 
  -6   8   6       10.49        9.02      3.51 o 
  -5   8   6       17.59       20.66      4.31 o 
  -4   8   6       45.93       44.88      6.10 o 
  -3   8   6       77.99       83.53      6.48 o 
  -2   8   6        1.37        2.01      2.07 o 
  -1   8   6        0.76        1.87      1.93 o 
   0   8   6        0.31        0.91      1.35 o 
   1   8   6      132.06      129.32     13.21 o 
   2   8   6        0.23        1.65      2.04 o 
   3   8   6       30.20       29.12      7.52 o 
   4   8   6       40.48       42.35      5.54 o 
   5   8   6        5.59        5.02      2.84 o 
   6   8   6        0.73        1.21      2.57 o 
  -6   9   6        2.24        3.93      3.21 o 
  -5   9   6        3.10        3.04      2.92 o 
  -4   9   6       38.82       32.71      5.14 o 
  -3   9   6       16.00       15.03      3.86 o 
  -2   9   6       10.04        9.43      3.16 o 
  -1   9   6       28.04       31.25      4.75 o 
   0   9   6      173.34      149.90     13.47 o 
   1   9   6       23.26       19.28      3.22 o 
   2   9   6        0.46        2.37      2.26 o 
   3   9   6       31.70       36.13      5.32 o 
   4   9   6       16.86       15.81      3.93 o 
   5   9   6        2.30        0.16      2.53 o 
  -5  10   6       23.29       26.66      5.31 o 
  -4  10   6        2.61        2.17      2.93 o 
  -3  10   6        1.40        2.30      2.58 o 
  -2  10   6       18.58       24.19      4.70 o 
  -1  10   6        4.52        2.74      2.57 o 
   0  10   6       69.75       64.72      6.62 o 
   1  10   6       48.03       43.73      5.78 o 
   2  10   6       18.34       23.36      6.34 o 
   3  10   6        4.17        5.52      3.19 o 
   4  10   6       22.78       24.83      5.63 o 
  -4  11   6       15.19       14.18      6.62 o 
  -3  11   6        7.20        5.62      3.44 o 
  -2  11   6        0.00        0.00      2.40 o 
  -1  11   6       26.50       28.48      5.17 o 
   0  11   6       14.24       16.96      7.09 o 
   1  11   6        3.80        3.51      2.77 o 
   2  11   6        1.88        0.21      2.83 o 
   3  11   6        2.30        2.96      3.28 o 
  -1  12   6        0.07        0.00      4.26 o 
   0  12   6        4.47        3.78      5.11 o 
   1  12   6        0.01        1.32      4.92 o 
  -7   0   7        1.06        3.88      3.69 o 
  -5   0   7       43.93       43.21      6.43 o 
  -3   0   7        0.09        0.00      0.96 o 
  -1   0   7     1134.77     1166.11     22.76 o 
   1   0   7      231.13      244.26     18.11 o 
   3   0   7       43.91       53.60      4.04 o 
   5   0   7      379.79      384.47     16.83 o 
   7   0   7       29.72       28.75      6.43 o 
  -8   1   7       44.65       44.90      6.02 o 
  -7   1   7        4.40        4.35      2.88 o 
  -6   1   7        5.20        6.16      2.65 o 
  -5   1   7       11.46        9.25      2.12 o 
  -4   1   7       85.40       94.03      4.64 o 
  -3   1   7       35.47       36.97      2.48 o 
  -2   1   7       65.02       53.09     10.11 o 
  -1   1   7       15.36       17.81      1.38 o 
   0   1   7      109.83      100.10      3.00 o 
   1   1   7      119.39      104.00      3.03 o 
   2   1   7      255.71      277.92      8.86 o 
   3   1   7       58.10       53.86      3.49 o 
   4   1   7       14.35       16.89      2.53 o 
   5   1   7       75.68       81.60      5.82 o 
   6   1   7       34.86       32.08      4.41 o 
   7   1   7        1.35        3.75      2.36 o 
   8   1   7        7.81        5.39      4.26 o 
  -8   2   7       20.20       16.86      4.17 o 
  -7   2   7        7.00        9.41      3.24 o 
  -6   2   7        5.70        5.79      2.08 o 
  -5   2   7       31.15       28.26      3.24 o 
  -4   2   7       22.90       23.77      2.77 o 
  -3   2   7        4.72        3.71      1.16 o 
  -2   2   7      167.24      149.11     23.27 o 
  -1   2   7       13.93       16.98      1.57 o 
   0   2   7       27.87       29.65      2.21 o 
   1   2   7      103.91      109.96      3.82 o 
   2   2   7       19.89       15.31      2.14 o 
   3   2   7        0.22        0.46      1.14 o 
   4   2   7       39.60       37.74      3.38 o 
   5   2   7      150.48      147.31      7.24 o 
   6   2   7       82.64       80.42      8.18 o 
   7   2   7        0.65        0.62      2.13 o 
   8   2   7        0.13        0.00      3.78 o 
  -8   3   7        3.00        0.95      2.66 o 
  -7   3   7        1.34        0.00      1.63 o 
  -6   3   7       92.28       97.91      5.60 o 
  -5   3   7       19.73       22.85      3.00 o 
  -4   3   7       10.33       10.06      2.15 o 
  -3   3   7       85.68       86.38      4.22 o 
  -2   3   7        1.67        3.07      1.04 o 
  -1   3   7       68.81       73.77      3.28 o 
   0   3   7       53.65       49.94      3.00 o 
   1   3   7        0.00        0.68      0.88 o 
   2   3   7        6.78        3.79      1.19 o 
   3   3   7       35.97       37.19      3.29 o 
   4   3   7       89.48       94.08      5.42 o 
   5   3   7       52.84       53.91      4.28 o 
   6   3   7        9.14        5.82      2.10 o 
   7   3   7        0.73        0.85      3.12 o 
  -8   4   7        4.93        5.96      3.54 o 
  -7   4   7        0.00        1.14      1.88 o 
  -6   4   7       23.36       23.50      3.39 o 
  -5   4   7       11.41        8.51      2.26 o 
  -4   4   7        3.21        2.68      1.45 o 
  -3   4   7       14.79       20.33      2.49 o 
  -2   4   7      160.59      158.85      8.60 o 
  -1   4   7       10.05       12.21      1.79 o 
   0   4   7      101.60      106.53      4.68 o 
   1   4   7      205.00      201.88     13.06 o 
   2   4   7       22.90       28.14      3.01 o 
   3   4   7       14.69       14.51      2.48 o 
   4   4   7        6.50        6.48      1.93 o 
   5   4   7       57.80       57.14      6.56 o 
   6   4   7        4.01        3.83      2.01 o 
   7   4   7        0.90        2.45      2.68 o 
  -8   5   7        0.27        0.95      4.26 o 
  -7   5   7        2.73        1.42      2.05 o 
  -6   5   7        0.13        0.00      1.46 o 
  -5   5   7        3.70        3.26      1.75 o 
  -4   5   7       12.34       13.19      3.24 o 
  -3   5   7       23.13       18.45      3.39 o 
  -2   5   7       27.33       20.68      3.40 o 
  -1   5   7        9.11        7.50      1.76 o 
   0   5   7        8.31       11.49      1.81 o 
   1   5   7       24.39       26.24      2.56 o 
   2   5   7       23.05       23.81      2.99 o 
   3   5   7       78.09       87.51      4.92 o 
   4   5   7       31.90       32.45      3.56 o 
   5   5   7       41.93       43.82      4.16 o 
   6   5   7        2.90        0.52      2.25 o 
   7   5   7       14.02       12.42      4.44 o 
  -7   6   7        0.00        0.00      1.87 o 
  -6   6   7        0.41        1.00      1.78 o 
  -5   6   7       24.69       29.03      4.60 o 
  -4   6   7       31.74       28.30      4.44 o 
  -3   6   7       10.15       10.50      2.94 o 
  -2   6   7       18.28       17.63      3.47 o 
  -1   6   7      113.09      112.24      6.79 o 
   0   6   7        0.02        0.62      1.20 o 
   1   6   7        5.07        6.10      1.64 o 
   2   6   7       22.76       22.56      3.01 o 
   3   6   7       14.19       15.62      2.75 o 
   4   6   7       54.63       51.73      4.40 o 
   5   6   7       35.44       42.72      5.55 o 
   6   6   7        0.73        0.02      2.33 o 
   7   6   7       18.84       12.01      6.24 o 
  -7   7   7       48.39       53.61      9.83 o 
  -6   7   7        0.98        0.00      2.19 o 
  -5   7   7        1.52        1.07      2.29 o 
  -4   7   7        0.01        0.00      1.94 o 
  -3   7   7       19.74       21.44      4.02 o 
  -2   7   7        2.15        5.19      2.31 o 
  -1   7   7        0.42        0.00      1.72 o 
   0   7   7       10.53        9.53      2.24 o 
   1   7   7       32.39       34.99      3.69 o 
   2   7   7      145.61      157.47      6.77 o 
   3   7   7       49.60       54.43      4.54 o 
   4   7   7       31.98       30.47      3.68 o 
   5   7   7       12.77       10.04      3.47 o 
   6   7   7       18.93       22.12      4.94 o 
  -6   8   7        9.40        9.17      3.97 o 
  -5   8   7       43.08       40.42      5.68 o 
  -4   8   7       59.17       61.90      6.42 o 
  -3   8   7        1.11        0.31      2.00 o 
  -2   8   7        0.74        1.59      2.09 o 
  -1   8   7       18.23       15.53      3.68 o 
   0   8   7       37.65       43.81      5.35 o 
   1   8   7       23.40       21.06      3.21 o 
   2   8   7       20.36       21.09      5.67 o 
   3   8   7        0.91        1.95      2.17 o 
   4   8   7        0.08        0.00      1.96 o 
   5   8   7        1.80        2.32      2.61 o 
  -5   9   7        8.09       12.66      4.11 o 
  -4   9   7        3.01        4.15      2.93 o 
  -3   9   7        3.79        3.52      2.73 o 
  -2   9   7       18.94       15.53      3.94 o 
  -1   9   7      191.81      189.94     10.10 o 
   0   9   7       28.90       27.90      4.85 o 
   1   9   7       19.32       20.36      3.43 o 
   2   9   7       49.46       53.42     11.44 o 
   3   9   7        0.51        2.70      2.53 o 
   4   9   7        1.17        2.23      2.63 o 
  -4  10   7        9.97        3.88      3.42 o 
  -3  10   7        2.51        0.67      2.60 o 
  -2  10   7        0.03        1.70      2.54 o 
  -1  10   7        2.87        0.30      2.33 o 
   0  10   7       27.77       27.34      5.08 o 
   1  10   7       20.96       17.61      4.49 o 
   2  10   7        1.58        2.30      2.16 o 
   3  10   7        0.00        0.00      2.84 o 
  -2  11   7        0.77        0.45      3.03 o 
  -1  11   7        0.51        0.00      2.71 o 
   0  11   7       18.67       14.83      4.46 o 
   1  11   7        2.07        2.81      3.04 o 
  -8   0   8       16.64       12.95      5.67 o 
  -6   0   8        2.01        4.16      3.59 o 
  -4   0   8       36.83       39.79      4.21 o 
  -2   0   8        5.56        8.84      1.79 o 
   0   0   8       55.28       53.28      4.82 o 
   2   0   8      142.41      134.18      9.46 o 
   4   0   8        0.93        1.13      2.36 o 
   6   0   8        1.82        0.85      2.65 o 
  -8   1   8        0.00        0.00      2.63 o 
  -7   1   8        9.33        6.34      3.10 o 
  -6   1   8       14.56       17.45      3.78 o 
  -5   1   8        0.16        0.91      1.56 o 
  -4   1   8       26.28       29.47      3.15 o 
  -3   1   8       37.74       39.04      2.47 o 
  -2   1   8      104.80      103.04      3.13 o 
  -1   1   8       55.73       49.89      7.62 o 
   0   1   8       12.94       12.54      1.65 o 
   1   1   8        0.78        1.83      1.14 o 
   2   1   8      114.54      114.86      6.22 o 
   3   1   8       42.04       46.81      4.58 o 
   4   1   8        0.75        0.00      1.40 o 
   5   1   8       15.00       18.67      3.63 o 
   6   1   8        5.55        7.08      2.73 o 
   7   1   8        0.22        0.00      2.03 o 
  -8   2   8        3.67        2.72      3.17 o 
  -7   2   8        0.17        0.05      2.20 o 
  -6   2   8        4.96        2.44      1.78 o 
  -5   2   8       57.31       52.69      4.27 o 
  -4   2   8       44.34       45.41      3.73 o 
  -3   2   8      154.82      150.43      5.72 o 
  -2   2   8       50.39       49.25      2.59 o 
  -1   2   8      136.86      125.73      4.34 o 
   0   2   8        0.96        0.20      0.77 o 
   1   2   8       60.45       56.14      3.03 o 
   2   2   8        0.37        0.81      1.20 o 
   3   2   8      133.12      149.04      6.00 o 
   4   2   8        2.44        0.62      1.39 o 
   5   2   8       10.19        8.89      2.77 o 
   6   2   8        0.10        0.00      1.93 o 
   7   2   8        0.49        0.66      2.22 o 
  -8   3   8        3.02        3.97      5.01 o 
  -7   3   8        0.81        0.77      2.03 o 
  -6   3   8        0.27        1.71      1.87 o 
  -5   3   8        3.42        2.49      1.74 o 
  -4   3   8        1.40        0.54      1.35 o 
  -3   3   8        0.61        0.10      1.04 o 
  -2   3   8       37.87       38.57      2.78 o 
  -1   3   8       48.00       53.48      3.06 o 
   0   3   8       62.09       65.32      3.32 o 
   1   3   8        5.60        5.23      1.41 o 
   2   3   8       72.60       64.55      4.12 o 
   3   3   8        1.11        2.04      1.44 o 
   4   3   8      289.04      307.34     16.94 o 
   5   3   8        0.05        0.22      1.54 o 
   6   3   8        8.21        7.63      4.44 o 
   7   3   8        0.60        0.47      3.59 o 
  -7   4   8        2.24        3.59      2.39 o 
  -6   4   8       12.60       11.41      2.74 o 
  -5   4   8       24.47       19.34      3.05 o 
  -4   4   8        2.72        3.24      2.09 o 
  -3   4   8        3.08        3.24      1.94 o 
  -2   4   8       40.13       39.20      4.37 o 
  -1   4   8       45.97       51.45      3.17 o 
   0   4   8        1.81        2.06      1.16 o 
   1   4   8      206.08      204.43      9.91 o 
   2   4   8       56.69       65.62      4.87 o 
   3   4   8       16.56       18.40      2.81 o 
   4   4   8        0.59        0.10      1.42 o 
   5   4   8        0.16        0.51      1.58 o 
   6   4   8        4.19        6.06      2.35 o 
  -7   5   8        5.41        1.66      2.33 o 
  -6   5   8        0.69        0.00      1.80 o 
  -5   5   8       20.84       18.07      4.01 o 
  -4   5   8        1.34        1.63      2.00 o 
  -3   5   8        4.83        4.29      2.31 o 
  -2   5   8        0.07        0.00      1.60 o 
  -1   5   8       19.21       19.08      2.64 o 
   0   5   8       71.40       70.81      5.91 o 
   1   5   8       30.06       30.29      2.89 o 
   2   5   8       28.09       29.72      2.96 o 
   3   5   8       11.13       10.32      2.37 o 
   4   5   8        3.45        4.46      1.95 o 
   5   5   8        3.83        2.21      1.89 o 
   6   5   8        9.47       11.44      3.84 o 
  -6   6   8        0.05        0.00      2.27 o 
  -5   6   8       13.00       11.67      3.44 o 
  -4   6   8        3.85        0.02      2.32 o 
  -3   6   8       23.30       16.77      3.73 o 
  -2   6   8        0.39        0.00      1.52 o 
  -1   6   8        1.86        3.02      2.02 o 
   0   6   8        0.46        0.00      1.20 o 
   1   6   8        3.59        3.87      1.57 o 
   2   6   8      111.90      113.86      6.11 o 
   3   6   8        0.00        0.91      1.54 o 
   4   6   8        4.64        5.66      2.16 o 
   5   6   8        2.68        4.28      2.04 o 
   6   6   8        0.00        0.00      2.66 o 
  -6   7   8       23.36       28.18      7.75 o 
  -5   7   8       22.52       24.75      4.76 o 
  -4   7   8        2.07        2.51      3.12 o 
  -3   7   8        0.22        0.20      1.93 o 
  -2   7   8        6.05        6.81      2.72 o 
  -1   7   8        1.07        0.48      1.94 o 
   0   7   8       47.93       46.46      5.38 o 
   1   7   8        2.00        0.13      1.57 o 
   2   7   8      192.40      197.10     12.05 o 
   3   7   8      181.33      206.34      8.32 o 
   4   7   8        0.16        1.00      1.84 o 
   5   7   8       17.46       15.42      4.28 o 
  -5   8   8       17.80       16.85      4.63 o 
  -4   8   8       79.86       80.89      7.39 o 
  -3   8   8        1.80        0.00      2.20 o 
  -2   8   8        0.49        0.00      2.04 o 
  -1   8   8       28.35       24.24      4.56 o 
   0   8   8       59.41       57.07      6.15 o 
   1   8   8       17.86       21.06      3.37 o 
   2   8   8        3.80        1.25      2.01 o 
   3   8   8       33.33       33.75      5.27 o 
   4   8   8        2.81        1.33      2.47 o 
  -4   9   8       22.25       22.65      5.12 o 
  -3   9   8        0.81        0.00      2.41 o 
  -2   9   8        2.21        1.79      2.49 o 
  -1   9   8       14.09       15.18      4.08 o 
   0   9   8       42.07       44.45      5.94 o 
   1   9   8        7.17        3.94      3.97 o 
   2   9   8        8.09       10.22      2.93 o 
   3   9   8        0.16        1.04      3.69 o 
   4   9   8        0.07        0.47      4.35 o 
  -3  10   8       12.16       19.57      7.28 o 
  -2  10   8        3.40        0.07      2.63 o 
  -1  10   8       19.25       15.37      4.45 o 
   0  10   8       30.45       26.25      5.32 o 
   1  10   8       24.13       20.50      5.08 o 
   2  10   8        1.64        2.05      3.00 o 
  -7   0   9        1.35        1.99      3.97 o 
  -5   0   9        1.14        0.95      2.93 o 
  -3   0   9      845.12      882.93     27.51 o 
  -1   0   9        1.14        3.31      1.80 o 
   1   0   9        2.28        0.85      2.17 o 
   3   0   9        9.49        8.42      3.78 o 
   5   0   9       59.82       69.22      8.60 o 
  -7   1   9        7.78        6.79      3.47 o 
  -6   1   9        1.87        1.79      2.30 o 
  -5   1   9        0.01        0.00      1.40 o 
  -4   1   9        0.32        2.10      1.56 o 
  -3   1   9      122.07      120.70      4.20 o 
  -2   1   9       38.77       41.82      2.63 o 
  -1   1   9       14.39       13.75      2.08 o 
   0   1   9       19.89       18.01      2.56 o 
   1   1   9       18.12        8.82      6.37 o 
   2   1   9        3.41        1.25      1.61 o 
   3   1   9        4.60        4.75      2.46 o 
   4   1   9      123.42      133.38      7.72 o 
   5   1   9        2.88        2.91      2.11 o 
   6   1   9        9.68       14.56      3.74 o 
  -7   2   9        5.97        6.70      3.54 o 
  -6   2   9       13.49        9.86      2.67 o 
  -5   2   9       10.71        7.63      2.29 o 
  -4   2   9        2.13        1.06      1.56 o 
  -3   2   9        0.39        1.25      1.45 o 
  -2   2   9       22.90       19.73      2.34 o 
  -1   2   9       15.60       14.07      2.05 o 
   0   2   9       14.89       15.62      2.48 o 
   1   2   9        0.20        0.00      1.08 o 
   2   2   9        6.12        5.79      1.72 o 
   3   2   9       76.61       76.50      5.85 o 
   4   2   9       35.41       35.77      4.74 o 
   5   2   9        0.03        0.43      1.84 o 
   6   2   9       23.01       18.07      4.01 o 
  -7   3   9        0.17        0.00      2.13 o 
  -6   3   9        5.40        1.51      2.00 o 
  -5   3   9        4.57        4.15      2.02 o 
  -4   3   9        0.03        0.51      1.94 o 
  -3   3   9       14.98       15.91      3.32 o 
  -2   3   9        2.45        2.39      1.52 o 
  -1   3   9        6.12        5.36      1.72 o 
   0   3   9        2.94        1.15      1.14 o 
   1   3   9        0.58        0.32      1.25 o 
   2   3   9       14.60       15.46      2.79 o 
   3   3   9       52.38       50.86      4.73 o 
   4   3   9       20.40       20.11      3.21 o 
   5   3   9      170.06      170.84      9.19 o 
   6   3   9        0.03        0.91      2.52 o 
  -7   4   9        4.24        5.20      4.73 o 
  -6   4   9        2.38        0.67      2.43 o 
  -5   4   9        7.10        4.84      2.69 o 
  -4   4   9        5.03        3.82      2.39 o 
  -3   4   9        0.72        2.27      2.00 o 
  -2   4   9       14.93        8.99      2.75 o 
  -1   4   9        0.54        1.42      1.20 o 
   0   4   9        7.71        9.99      2.18 o 
   1   4   9        4.84        3.55      1.52 o 
   2   4   9        7.86        4.96      1.95 o 
   3   4   9        0.25        0.00      1.64 o 
   4   4   9        8.24        8.26      2.38 o 
   5   4   9        3.97        2.77      2.00 o 
   6   4   9        0.23        0.10      2.58 o 
  -6   5   9        2.95        3.96      3.11 o 
  -5   5   9        0.19        1.45      2.29 o 
  -4   5   9       14.18       14.19      3.71 o 
  -3   5   9        2.24        0.00      1.87 o 
  -2   5   9        5.64        8.62      2.84 o 
  -1   5   9       20.95       18.74      3.69 o 
   0   5   9        3.12        1.73      1.34 o 
   1   5   9        0.95        0.49      1.27 o 
   2   5   9       62.87       58.79      4.02 o 
   3   5   9        1.38        3.16      1.83 o 
   4   5   9        2.69        2.20      1.80 o 
   5   5   9        5.27        8.32      2.68 o 
  -6   6   9        0.34        0.19      3.97 o 
  -5   6   9        0.12        0.00      2.34 o 
  -4   6   9        0.86        1.55      2.34 o 
  -3   6   9       64.58       61.37      6.38 o 
  -2   6   9        0.64        0.34      1.84 o 
  -1   6   9        0.20        0.00      1.68 o 
   0   6   9       12.40       12.14      2.60 o 
   1   6   9        6.40        5.43      1.85 o 
   2   6   9       74.57       78.29      6.48 o 
   3   6   9        0.01        0.00      1.56 o 
   4   6   9        0.01        0.00      1.78 o 
   5   6   9        2.68        3.63      2.25 o 
  -5   7   9       13.43       10.45      3.79 o 
  -4   7   9       34.61       40.80      5.75 o 
  -3   7   9        8.17        9.26      3.33 o 
  -2   7   9        0.08        0.30      2.09 o 
  -1   7   9       26.81       23.80      4.38 o 
   0   7   9       13.84       14.32      3.82 o 
   1   7   9        0.46        0.97      1.79 o 
   2   7   9        1.60        1.49      1.70 o 
   3   7   9        3.57        1.40      1.72 o 
   4   7   9        3.46        3.13      2.24 o 
  -4   8   9       19.92       21.84      4.94 o 
  -3   8   9        1.27        0.00      2.66 o 
  -2   8   9        0.12        0.00      2.29 o 
  -1   8   9        4.95        3.25      2.54 o 
   0   8   9       34.55       35.76      5.45 o 
   1   8   9        0.15        0.00      3.40 o 
   2   8   9       10.94       11.34      3.03 o 
   3   8   9       16.52       19.87      3.89 o 
   4   8   9        4.38        7.09      4.54 o 
  -3   9   9        2.78        0.00      4.16 o 
  -2   9   9        6.49        3.64      3.22 o 
  -1   9   9       44.70       45.37      6.28 o 
   0   9   9        2.71        2.31      2.73 o 
   1   9   9        0.00        0.85      2.81 o 
   2   9   9        4.89        1.09      2.40 o 
  -6   0  10        5.35        6.43      4.63 o 
  -4   0  10        0.80        3.31      3.31 o 
  -2   0  10      213.96      217.91      9.07 o 
   0   0  10       92.31      102.31      9.27 o 
   2   0  10       15.75       19.57      5.30 o 
   4   0  10      102.22      102.97     10.40 o 
   6   0  10       15.17       10.40      5.48 o 
  -6   1  10        5.24        3.04      2.84 o 
  -5   1  10       14.66       13.87      3.01 o 
  -4   1  10        6.93        7.90      2.29 o 
  -3   1  10       21.44       22.64      3.08 o 
  -2   1  10        0.05        0.16      1.45 o 
  -1   1  10       21.10       24.37      3.07 o 
   0   1  10        2.61        3.64      2.01 o 
   1   1  10       41.84       42.64      7.00 o 
   2   1  10       11.00        8.11      2.61 o 
   3   1  10        2.03        1.35      1.97 o 
   4   1  10        6.48        9.98      3.11 o 
   5   1  10       17.09       17.85      4.10 o 
   6   1  10        0.30        1.32      3.59 o 
  -6   2  10        3.42        1.96      2.29 o 
  -5   2  10        3.50        3.51      2.11 o 
  -4   2  10        3.90        1.19      2.02 o 
  -3   2  10       25.40       23.95      3.94 o 
  -2   2  10        4.71        4.73      1.65 o 
  -1   2  10        3.19        3.25      1.66 o 
   0   2  10       18.38       15.92      2.73 o 
   1   2  10        0.60        1.70      1.49 o 
   2   2  10        0.00        1.43      1.84 o 
   3   2  10       12.19        9.75      3.10 o 
   4   2  10       72.71       68.70      6.39 o 
   5   2  10       32.41       39.21      5.55 o 
  -6   3  10        0.03        0.62      2.71 o 
  -5   3  10        2.72        2.76      2.40 o 
  -4   3  10        5.07        4.35      2.72 o 
  -3   3  10        0.07        2.11      2.06 o 
  -2   3  10       28.08       30.33      3.56 o 
  -1   3  10        4.26        4.54      1.59 o 
   0   3  10        2.44        3.11      1.73 o 
   1   3  10        0.48        1.13      1.54 o 
   2   3  10        9.19        7.02      2.28 o 
   3   3  10       29.11       35.40      4.97 o 
   4   3  10       23.66       24.63      4.58 o 
   5   3  10        0.32        0.79      2.30 o 
  -6   4  10        0.21        0.00      2.73 o 
  -5   4  10        0.02        0.00      2.44 o 
  -4   4  10        0.27        1.78      2.37 o 
  -3   4  10       17.69       21.50      4.17 o 
  -2   4  10        1.09        0.00      1.67 o 
  -1   4  10       22.08       22.04      3.25 o 
   0   4  10       50.68       55.92      7.77 o 
   1   4  10        4.15        2.87      1.92 o 
   2   4  10        2.28        0.13      1.67 o 
   3   4  10        6.16        3.71      2.10 o 
   4   4  10       23.54       24.72      8.98 o 
   5   4  10        3.51        4.86      3.15 o 
  -5   5  10        2.19        3.23      3.50 o 
  -4   5  10        8.29        6.92      2.97 o 
  -3   5  10        1.36        1.95      2.50 o 
  -2   5  10        1.83        3.13      2.27 o 
  -1   5  10        0.97        1.17      2.04 o 
   0   5  10        4.66        3.53      1.56 o 
   1   5  10        9.31        8.61      2.42 o 
   2   5  10       41.01       41.86      4.44 o 
   3   5  10       17.68       18.23      3.43 o 
   4   5  10        6.25        5.66      2.62 o 
  -5   6  10        8.96        5.30      4.92 o 
  -4   6  10        1.06        0.00      2.47 o 
  -3   6  10        1.14        0.00      2.22 o 
  -2   6  10       20.56       19.20      4.18 o 
  -1   6  10        1.11        0.90      2.14 o 
   0   6  10        1.06        0.00      2.04 o 
   1   6  10       12.23        9.09      2.27 o 
   2   6  10        2.90        2.13      2.05 o 
   3   6  10       27.77       28.48      4.10 o 
   4   6  10       14.79       14.95      3.58 o 
  -4   7  10        8.92        4.99      3.50 o 
  -3   7  10        2.18        1.91      2.82 o 
  -2   7  10        0.29        0.36      2.30 o 
  -1   7  10        1.93        1.69      2.43 o 
   0   7  10        4.51        3.81      2.81 o 
   1   7  10       31.92       35.66      5.67 o 
   2   7  10       10.83       11.11      3.00 o 
   3   7  10        3.88        3.38      2.53 o 
  -2   8  10        0.79        0.93      2.97 o 
  -1   8  10        4.53        0.50      2.71 o 
   0   8  10        2.76        0.04      2.77 o 
   1   8  10        1.92        0.00      2.66 o 
   2   8  10        0.07        1.15      2.26 o 
  -5   0  11        5.00        3.59      4.26 o 
  -1   0  11        9.90       10.59      4.35 o 
   1   0  11       51.15       69.50      8.42 o 
   3   0  11        0.73        0.00      2.08 o 
  -6   1  11        0.30        2.03      3.01 o 
  -5   1  11        3.16        2.27      3.97 o 
  -4   1  11       11.31        9.27      4.82 o 
  -3   1  11       24.55       24.02      6.05 o 
  -2   1  11        7.06        8.12      2.40 o 
  -1   1  11        1.83        0.52      1.94 o 
   0   1  11        0.89        1.53      2.04 o 
   1   1  11       15.75       20.85      4.08 o 
   2   1  11        9.26       10.68      3.15 o 
   3   1  11        0.02        0.00      1.87 o 
   4   1  11        3.28        3.12      2.77 o 
  -5   2  11        9.63        4.12      3.36 o 
  -4   2  11       23.74       20.60      4.20 o 
  -3   2  11       18.21       19.67      5.96 o 
  -2   2  11       15.99       10.58      3.33 o 
  -1   2  11        0.00        0.00      1.43 o 
   0   2  11       15.33       13.33      3.44 o 
   1   2  11        2.96        1.82      2.16 o 
   2   2  11       28.07       31.14      4.79 o 
   3   2  11        1.68        1.40      2.36 o 
   4   2  11        6.10        4.73      3.08 o 
  -5   3  11        0.02        2.16      2.70 o 
  -4   3  11        0.79        0.00      2.41 o 
  -3   3  11        2.82        0.00      2.16 o 
  -2   3  11        9.90        6.69      3.17 o 
  -1   3  11        1.08        3.01      1.93 o 
   0   3  11        0.17        1.73      1.74 o 
   1   3  11        3.61        3.91      2.37 o 
   2   3  11        1.74        2.98      2.47 o 
   3   3  11       81.20       92.39      7.41 o 
   4   3  11        0.97        0.43      2.65 o 
  -5   4  11        0.65        0.14      2.70 o 
  -4   4  11        0.38        0.52      2.57 o 
  -3   4  11        5.91        4.19      2.80 o 
  -2   4  11        7.15        8.95      3.32 o 
  -1   4  11        1.66        1.59      2.33 o 
   0   4  11       23.29       17.65      3.18 o 
   1   4  11       14.47       11.63      2.87 o 
   2   4  11        8.08        5.35      2.96 o 
   3   4  11        3.22        1.65      2.65 o 
   4   4  11        0.53        1.51      3.78 o 
  -4   5  11        0.29        0.29      2.69 o 
  -3   5  11        3.44        3.38      3.04 o 
  -2   5  11        3.14        0.19      2.41 o 
  -1   5  11       14.98        9.92      3.34 o 
   0   5  11       11.05        7.75      3.20 o 
   1   5  11       15.52       14.45      3.17 o 
   2   5  11        3.94        4.55      2.35 o 
   3   5  11        0.97        1.31      2.25 o 
  -3   6  11        0.26        0.00      2.57 o 
  -2   6  11        0.03        2.07      2.74 o 
  -1   6  11        0.15        0.63      2.46 o 
   0   6  11        0.01        0.00      3.40 o 
   1   6  11       33.18       43.54      5.89 o 
   2   6  11        0.93        0.89      2.16 o 
  -2   7  11        0.01        0.00      3.78 o 
  -1   7  11       10.31       12.84      3.96 o 
   0   7  11        0.97        0.89      2.87 o 
   1   7  11       40.73       37.73      8.70 o 
  -2   0  12        0.02        3.31      3.97 o 
   0   0  12        1.35        0.00      2.84 o 
   2   0  12        0.34        0.38      3.03 o 
  -4   1  12       22.23       24.40      7.00 o 
  -2   1  12        0.37        0.85      3.40 o 
  -1   1  12        1.37        1.88      2.39 o 
   0   1  12        5.63        3.87      2.73 o 
   1   1  12        1.01        2.17      2.44 o 
   2   1  12        0.16        4.05      2.81 o 
   3   1  12       24.13       17.07      4.33 o 
  -4   2  12        0.13        1.04      4.07 o 
  -3   2  12        8.69        7.09      4.73 o 
  -2   2  12        3.26        4.92      4.54 o 
  -1   2  12        2.87        1.85      2.51 o 
   0   2  12        0.01        0.66      2.27 o 
   1   2  12        5.42        4.54      2.74 o 
   2   2  12       12.20       11.35      3.81 o 
   3   2  12       11.40       14.18      5.86 o 
  -4   3  12        3.68        5.11      5.01 o 
  -3   3  12        0.29        0.00      3.69 o 
  -2   3  12        0.28        0.00      2.51 o 
  -1   3  12        1.70        0.57      2.47 o 
   0   3  12        0.58        1.48      2.57 o 
   1   3  12        0.49        0.27      2.27 o 
   2   3  12       15.97       16.59      4.31 o 
  -3   4  12        3.24        0.19      4.44 o 
  -2   4  12        0.40        0.00      3.50 o 
  -1   4  12        0.72        0.24      2.57 o 
   0   4  12        2.66        0.00      2.65 o 
   1   4  12        0.35        0.06      2.43 o 
   2   4  12        2.25        0.00      4.16 o 
  -2   5  12        4.56        1.80      4.26 o 
  -1   5  12        1.57        1.13      3.88 o 
   0   5  12        0.03        0.18      3.45 o 
   1   5  12       20.74       21.34      5.39 o 
  -1   0  13       17.74       17.21      6.15 o 
  -2   1  13        4.13        4.35      5.01 o 
  -1   1  13        0.43        2.43      3.11 o 
   0   1  13        4.64        7.50      3.84 o 
  -1   2  13        2.29        2.36      4.73 o 
   0   2  13        0.04        0.00      3.88 o 
                                                 
